# Supplementary material for: Bis(μ-N-benzyl-N-methyl­dithio­carbamato)-1:2κ3 S,S′:S′;1:2κ3 S:S,S′-bis­[bis­(N-benzyl-N-methyl­dithio­carbamato-κ2 S,S′)thallium(III)]
Source: Acta Crystallogr Sect E Struct Rep Online. 2008 Jul 12;64(Pt 8):m1020–1. doi: 10.1107/S1600536808021004 (PMC2961943; doi:10.1107/S1600536808021004)
Supplement: Supplementary file 1 [file e-64-m1020-sup1.cif]

##############################################################################
###                                                                        ###
###        Electronic paper (Acta Crystallographica Section E)             ###
###                                                                        ###
##############################################################################
#                                                                            #
# This CIF contains the data in a paper accepted for publication in Acta     #
# Crystallographica Section E. It conforms to the requirements of Notes      #
# for Authors for Section E, and has been peer reviewed under the auspices   #
# of the IUCr Commission on Journals.                                        #
#                                                                            #
# Full details of the Crystallographic Information File format               #
# are given in the paper "The Crystallographic Information File (CIF):       #
# a New Standard Archive File for Crystallography" by S. R. Hall, F. H.      #
# Allen and I. D. Brown [Acta Cryst. (1991), A47, 655-685].                  #
#                                                                            #
# The current version of the core CIF dictionary is obtainable from          #
# ftp://ftp.iucr.org/pub/cif_core.dic. The current version number is 2.4.    #
#                                                                            #
# Software is freely available for graphical display of the structure(s) in  #
# this CIF.  For information consult the CIF home page http://www.iucr.org/  #
# cif/home.html                                                              #
#                                                                            #
# This file may be used for bona fide research purposes within the           #
# scientific community so long as proper attribution is given to the journal # 
# article from which it was obtained.                                        #
#                                                                            #
##############################################################################
                                             
data_global
_audit_creation_method     'ModiCIF v1.12'
_journal_date_recd_electronic     2008-07-02
_journal_date_accepted     2008-07-07
_journal_name_full     'Acta Crystallographica, Section E'
_journal_year     2008
_journal_volume     64
_journal_issue      8
_journal_page_first     m1020
_journal_page_last     m1021
_journal_paper_category     QM
_journal_coeditor_code     AT2589
_publ_contact_author_name     'Rizzoli, Corrado'
_publ_contact_author_address
;
     Dipartimento di Chimica Generale ed Inorganica
     Chimica Analitica, Chimica Fisica
     Universit\'a di Parma
     Viale G. P. Usberti 17/A
     I-43100 Parma
     Italy
;
_publ_contact_author_email     corrado.rizzoli@unipr.it
_publ_contact_author_fax     '[++39]521 905 556'
_publ_contact_author_phone     '[++39]521 905 449'
_publ_section_title
;\
Bis(\m-<i>N</i>-benzyl-<i>N</i>-methyldithiocarbamato)-1:2\k^3^<i>S</i>,\
<i>S</i>':<i>S</i>';1:2\k^3^<i>S</i>:<i>S</i>,<i>S</i>'-bis[bis(<i>N</i>-\
benzyl-<i>N</i>-methyldithiocarbamato-\k^2^<i>S</i>,<i>S</i>')thallium(III)]
;
loop_
    _publ_author_name
    _publ_author_address
    'Corrado Rizzoli'
;    Dipartimento di Chimica Generale ed Inorganica,
     Chimica Analitica, Chimica Fisica
     Viale G. P. Usberti 17/A
     Universit\'a di Parma
     I-43100 Parma
     Italy
;
    'Kuppukkannu Ramalingam'
;    Department of Chemistry
     Annamalai University
     Annamalainagar 608 002
     Tamilnadu
     India
;
    'Nagarajan Alexander'
;    Department of Chemistry
     Annamalai University
     Annamalainagar 608 002
     Tamilnadu
     India
;
data_I
_chemical_name_common
;
Bis(\m-<i>N</i>-benzyl-<i>N</i>-methyldithiocarbamato)-
1:2\k^3^<i>S</i>,<i>S</i>':<i>S</i>';1:2\k^3^<i>S</i>:<i>S</i>,<i>S</i>'-
bis[bis(<i>N</i>-benzyl-<i>N</i>-methyldithiocarbamato-
\k^2^<i>S</i>,<i>S</i>')thallium(III)]
;
_chemical_formula_moiety     'C54 H60 N6 S12 Tl2'
_chemical_formula_sum     'C54 H60 N6 S12 Tl2'
_chemical_formula_iupac     '[Tl2 (C9 H10 N S2)6]'
_chemical_formula_weight     1586.57
_chemical_melting_point     ?
_symmetry_cell_setting     monoclinic
_symmetry_space_group_name_H-M     'P 21/c'
_symmetry_space_group_name_Hall     '-P 2ybc'
loop_
    _symmetry_equiv_pos_as_xyz
    'x, y, z'
    '-x, y+1/2, -z+1/2'
    '-x, -y, -z'
    'x, -y-1/2, z-1/2'
_cell_length_a     13.3326(9)
_cell_length_b     9.9280(6)
_cell_length_c     24.1379(16)
_cell_angle_alpha     90.00
_cell_angle_beta     98.539(2)
_cell_angle_gamma     90.00
_cell_volume     3159.6(4)
_cell_formula_units_Z     2
_cell_measurement_reflns_used     6832
_cell_measurement_theta_min     3.0
_cell_measurement_theta_max     27.2
_cell_measurement_temperature     296(2)
_exptl_crystal_description     block
_exptl_crystal_colour     yellow
_exptl_crystal_size_max     0.27
_exptl_crystal_size_mid     0.24
_exptl_crystal_size_min     0.23
_exptl_crystal_density_diffrn     1.668
_exptl_crystal_density_meas     ?
_exptl_crystal_density_method     ?
_exptl_crystal_F_000     1560
_exptl_absorpt_coefficient_mu     5.530
_exptl_absorpt_correction_type     multi-scan
_exptl_absorpt_process_details     '(SADABS; Bruker, 1997)'
_exptl_absorpt_correction_T_min     0.248
_exptl_absorpt_correction_T_max     0.282
_exptl_special_details
;
All H atoms were placed in geometrically idealized positions and constrained to
ride on their parent atoms, with C---H = 0.93--0.97 \%A and <i>U</i>~iso~(H) =
1.2 <i>U</i>~eq~(C) or 1.5 <i>U</i>~eq~(C) for methyl H atoms.
;
_diffrn_ambient_temperature     296(2)
_diffrn_radiation_type     MoK\a
_diffrn_radiation_wavelength     0.71073
_diffrn_radiation_source     'fine-focus sealed tube'
_diffrn_radiation_monochromator     graphite
_diffrn_measurement_device     'Bruker SMART 1000  CCD'
_diffrn_measurement_method     \w
_diffrn_reflns_number     39462
_diffrn_reflns_av_R_equivalents     0.0395
_diffrn_reflns_av_sigmaI/netI     0.0414
_diffrn_reflns_theta_min     1.54
_diffrn_reflns_theta_max     29.79
_diffrn_reflns_theta_full     27.50
_diffrn_measured_fraction_theta_max     0.914
_diffrn_measured_fraction_theta_full     1.000
_diffrn_reflns_limit_h_min     -18
_diffrn_reflns_limit_h_max     18
_diffrn_reflns_limit_k_min     -13
_diffrn_reflns_limit_k_max     13
_diffrn_reflns_limit_l_min     -32
_diffrn_reflns_limit_l_max     33
_diffrn_standards_number     0
_diffrn_standards_interval_count     ?
_diffrn_standards_interval_time     ?
_diffrn_standards_decay_%     0
_refine_special_details
;
Refinement of <i>F</i>^2^ against ALL reflections. The weighted <i>R</i>-factor
<i>wR</i> and goodness of fit <i>S</i> are based on <i>F</i>^2^, conventional
<i>R</i>-factors <i>R</i> are based on <i>F</i>, with <i>F</i> set to zero for
negative <i>F</i>^2^. The threshold expression of <i>F</i>^2^ >
\s(<i>F</i>^2^) is used only for calculating <i>R</i>-factors(gt) <i>etc</i>.
and is not relevant to the choice of reflections for refinement.
<i>R</i>-factors based on <i>F</i>^2^ are statistically about twice as large
as those based on <i>F</i>, and <i>R</i>- factors based on ALL data will be
even larger.
;
_reflns_number_total     8268
_reflns_number_gt     5534
_reflns_threshold_expression     I>2\s(I)
_refine_ls_structure_factor_coef     Fsqd
_refine_ls_matrix_type     full
_refine_ls_R_factor_all     0.0525
_refine_ls_R_factor_gt     0.0256
_refine_ls_wR_factor_all     0.0440
_refine_ls_wR_factor_ref     0.0440
_refine_ls_goodness_of_fit_ref     0.939
_refine_ls_restrained_S_all     0.939
_refine_ls_number_reflns     8268
_refine_ls_number_parameters     334
_refine_ls_number_restraints     0
_refine_ls_hydrogen_treatment     constr
_refine_ls_weighting_scheme     calc
_refine_ls_weighting_details
                 'calc w=1/[\s^2^(Fo^2^)+(0.0165P)^2^] where P=(Fo^2^+2Fc^2^)/3'
_atom_sites_solution_hydrogens     geom
_atom_sites_solution_primary     direct
_atom_sites_solution_secondary     difmap
_refine_ls_shift/su_max     0.002
_refine_ls_shift/su_mean     0.000
_refine_diff_density_max     0.447
_refine_diff_density_min     -0.740
_refine_ls_extinction_method     ?
_refine_ls_extinction_coef     ?
loop_
    _atom_type_symbol
    _atom_type_description
    _atom_type_scat_dispersion_real
    _atom_type_scat_dispersion_imag
    _atom_type_scat_source
    'C' 'C' 0.0033 0.0016
                         'International Tables Vol C Tables 4.2.6.8 and 6.1.1.4'
    'H' 'H' 0.0000 0.0000
                         'International Tables Vol C Tables 4.2.6.8 and 6.1.1.4'
    'N' 'N' 0.0061 0.0033
                         'International Tables Vol C Tables 4.2.6.8 and 6.1.1.4'
    'S' 'S' 0.1246 0.1234
                         'International Tables Vol C Tables 4.2.6.8 and 6.1.1.4'
    'Tl' 'Tl' -2.8358 9.6688
                         'International Tables Vol C Tables 4.2.6.8 and 6.1.1.4'
_computing_data_collection     'SMART (Bruker, 1997)'
_computing_cell_refinement     'SAINT (Bruker, 1997)'
_computing_data_reduction     'SAINT (Bruker, 1997)'
_computing_structure_solution     'SIR97 (Altomare <i>et al.</i>,  1999)'
_computing_structure_refinement     'SHELXL97 (Sheldrick, 2008)'
_computing_molecular_graphics
               'ORTEP-3 for Windows (Farrugia, 1997) and SCHAKAL (Keller, 1997)'
_computing_publication_material
                       'SHELXL97 (Sheldrick, 2008) and PARST95 (Nardelli, 1995)'
loop_
    _atom_site_type_symbol
    _atom_site_label
    _atom_site_fract_x
    _atom_site_fract_y
    _atom_site_fract_z
    _atom_site_U_iso_or_equiv
    _atom_site_adp_type
    _atom_site_calc_flag
    _atom_site_refinement_flags
    _atom_site_occupancy
    _atom_site_disorder_assembly
    _atom_site_disorder_group
    Tl Tl1 0.556603(8) -0.057237(10) 0.075989(4) 0.04911(4) Uani d . 1 . .
    S S1 0.40839(7) -0.19940(8) 0.13240(4) 0.0762(2) Uani d . 1 . .
    S S2 0.54015(7) 0.02867(9) 0.17692(3) 0.0734(2) Uani d . 1 . .
    S S3 0.36641(6) 0.10572(8) 0.04008(3) 0.0615(2) Uani d . 1 . .
    S S4 0.57292(6) 0.22115(8) 0.04598(4) 0.0722(2) Uani d . 1 . .
    S S5 0.75951(6) -0.00641(8) 0.10233(4) 0.0694(2) Uani d . 1 . .
    S S6 0.67818(6) -0.28177(8) 0.11090(4) 0.0738(2) Uani d . 1 . .
    N N1 0.4118(2) -0.0919(3) 0.23396(12) 0.0877(9) Uani d . 1 . .
    N N2 0.4099(2) 0.3649(2) 0.05811(9) 0.0601(6) Uani d . 1 . .
    N N3 0.8704(2) -0.2290(3) 0.10423(13) 0.0879(9) Uani d . 1 . .
    C C1 0.4483(2) -0.0902(3) 0.18492(12) 0.0648(8) Uani d . 1 . .
    C C2 0.3332(4) -0.1872(4) 0.24476(18) 0.1292(19) Uani d . 1 . .
    H H2A 0.3525 -0.2272 0.2815 0.155 Uiso calc R 1 . .
    H H2B 0.3285 -0.2589 0.2172 0.155 Uiso calc R 1 . .
    C C3 0.2298(3) -0.1208(4) 0.24245(16) 0.0900(12) Uani d . 1 . .
    C C4 0.1609(4) -0.1736(4) 0.27471(19) 0.1262(18) Uani d . 1 . .
    H H4 0.1788 -0.2466 0.2983 0.151 Uiso calc R 1 . .
    C C5 0.0658(4) -0.1170(5) 0.2714(2) 0.1196(18) Uani d . 1 . .
    H H5 0.0189 -0.1533 0.2922 0.143 Uiso calc R 1 . .
    C C6 0.0401(4) -0.0078(6) 0.2379(2) 0.1240(17) Uani d . 1 . .
    H H6 -0.0236 0.0314 0.2363 0.149 Uiso calc R 1 . .
    C C7 0.1084(3) 0.0430(4) 0.20688(19) 0.1088(14) Uani d . 1 . .
    H H7 0.0910 0.1174 0.1841 0.131 Uiso calc R 1 . .
    C C8 0.2029(3) -0.0138(4) 0.20872(17) 0.0876(11) Uani d . 1 . .
    H H8 0.2484 0.0213 0.1868 0.105 Uiso calc R 1 . .
    C C9 0.4454(3) 0.0057(6) 0.27812(15) 0.150(2) Uani d . 1 . .
    H H9A 0.4107 -0.0106 0.3096 0.225 Uiso calc R 1 . .
    H H9B 0.4303 0.0952 0.2642 0.225 Uiso calc R 1 . .
    H H9C 0.5171 -0.0032 0.2896 0.225 Uiso calc R 1 . .
    C C10 0.4463(2) 0.2424(3) 0.04907(10) 0.0550(7) Uani d . 1 . .
    C C11 0.3016(3) 0.3908(3) 0.05803(12) 0.0743(10) Uani d . 1 . .
    H H11A 0.2627 0.3175 0.0390 0.089 Uiso calc R 1 . .
    H H11B 0.2828 0.4729 0.0372 0.089 Uiso calc R 1 . .
    C C12 0.2743(2) 0.4050(3) 0.11678(13) 0.0607(8) Uani d . 1 . .
    C C13 0.3135(3) 0.3233(3) 0.15949(14) 0.0784(10) Uani d . 1 . .
    H H13 0.3579 0.2548 0.1530 0.094 Uiso calc R 1 . .
    C C14 0.2885(3) 0.3406(4) 0.21247(15) 0.0838(10) Uani d . 1 . .
    H H14 0.3167 0.2842 0.2414 0.101 Uiso calc R 1 . .
    C C15 0.2231(3) 0.4387(4) 0.22273(16) 0.0859(11) Uani d . 1 . .
    H H15 0.2061 0.4501 0.2584 0.103 Uiso calc R 1 . .
    C C16 0.1829(3) 0.5200(4) 0.17998(19) 0.1046(14) Uani d . 1 . .
    H H16 0.1376 0.5874 0.1864 0.126 Uiso calc R 1 . .
    C C17 0.2083(3) 0.5040(4) 0.12737(16) 0.0862(11) Uani d . 1 . .
    H H17 0.1804 0.5610 0.0986 0.103 Uiso calc R 1 . .
    C C18 0.4749(3) 0.4831(3) 0.07046(13) 0.0810(11) Uani d . 1 . .
    H H18A 0.4547 0.5315 0.1014 0.122 Uiso calc R 1 . .
    H H18B 0.4686 0.5406 0.0382 0.122 Uiso calc R 1 . .
    H H18C 0.5442 0.4548 0.0799 0.122 Uiso calc R 1 . .
    C C19 0.7783(2) -0.1785(3) 0.10589(12) 0.0619(8) Uani d . 1 . .
    C C20 0.9589(3) -0.1455(4) 0.0978(2) 0.1137(15) Uani d . 1 . .
    H H20A 1.0093 -0.1554 0.1309 0.136 Uiso calc R 1 . .
    H H20B 0.9383 -0.0517 0.0952 0.136 Uiso calc R 1 . .
    C C21 1.0065(3) -0.1816(4) 0.0468(2) 0.0894(11) Uani d . 1 . .
    C C22 1.1097(3) -0.1881(4) 0.0502(2) 0.0982(12) Uani d . 1 . .
    H H22 1.1502 -0.1691 0.0841 0.118 Uiso calc R 1 . .
    C C23 1.1541(5) -0.2218(6) 0.0053(3) 0.139(2) Uani d . 1 . .
    H H23 1.2244 -0.2251 0.0085 0.167 Uiso calc R 1 . .
    C C24 1.0969(7) -0.2506(6) -0.0441(3) 0.167(3) Uani d . 1 . .
    H H24 1.1272 -0.2774 -0.0746 0.201 Uiso calc R 1 . .
    C C25 0.9920(6) -0.2399(7) -0.0489(3) 0.191(3) Uani d . 1 . .
    H H25 0.9517 -0.2572 -0.0831 0.229 Uiso calc R 1 . .
    C C26 0.9477(4) -0.2037(6) -0.0031(3) 0.145(2) Uani d . 1 . .
    H H26 0.8777 -0.1945 -0.0063 0.174 Uiso calc R 1 . .
    C C27 0.8893(3) -0.3733(4) 0.1102(2) 0.1227(16) Uani d . 1 . .
    H H27A 0.9593 -0.3914 0.1078 0.184 Uiso calc R 1 . .
    H H27B 0.8470 -0.4206 0.0809 0.184 Uiso calc R 1 . .
    H H27C 0.8743 -0.4029 0.1460 0.184 Uiso calc R 1 . .
loop_
    _atom_site_aniso_label
    _atom_site_aniso_U_11
    _atom_site_aniso_U_22
    _atom_site_aniso_U_33
    _atom_site_aniso_U_12
    _atom_site_aniso_U_13
    _atom_site_aniso_U_23
    Tl1 0.05321(7) 0.04376(6) 0.05131(6) 0.00237(6) 0.01089(4) -0.00302(6)
    S1 0.0853(6) 0.0551(5) 0.0967(6) -0.0087(4) 0.0411(5) -0.0095(5)
    S2 0.0672(6) 0.0906(7) 0.0610(5) -0.0032(5) 0.0052(4) -0.0268(4)
    S3 0.0613(5) 0.0560(4) 0.0684(5) 0.0026(4) 0.0135(4) -0.0121(4)
    S4 0.0686(6) 0.0494(4) 0.1041(7) 0.0008(4) 0.0310(5) 0.0039(4)
    S5 0.0575(5) 0.0601(5) 0.0907(6) -0.0056(4) 0.0118(4) -0.0074(4)
    S6 0.0661(6) 0.0595(5) 0.0983(6) 0.0029(4) 0.0203(5) 0.0230(5)
    N1 0.086(2) 0.116(3) 0.0671(19) 0.0459(19) 0.0313(16) 0.0198(18)
    N2 0.084(2) 0.0478(15) 0.0493(14) 0.0118(14) 0.0120(13) -0.0068(11)
    N3 0.0580(19) 0.076(2) 0.127(3) 0.0062(16) 0.0076(17) -0.0008(18)
    C1 0.067(2) 0.072(2) 0.0577(18) 0.0242(16) 0.0172(16) 0.0057(15)
    C2 0.171(5) 0.106(3) 0.135(4) 0.058(3) 0.105(4) 0.064(3)
    C3 0.113(3) 0.065(2) 0.109(3) 0.006(2) 0.072(3) 0.000(2)
    C4 0.169(5) 0.081(3) 0.155(4) -0.001(3) 0.114(4) -0.009(3)
    C5 0.132(4) 0.097(3) 0.152(4) -0.032(3) 0.094(4) -0.027(3)
    C6 0.083(3) 0.144(4) 0.153(5) -0.022(3) 0.047(3) -0.034(4)
    C7 0.081(3) 0.115(4) 0.133(4) 0.005(3) 0.025(3) 0.002(3)
    C8 0.077(3) 0.079(3) 0.114(3) 0.002(2) 0.040(2) 0.002(2)
    C9 0.117(4) 0.282(6) 0.050(2) 0.074(4) 0.009(2) -0.038(3)
    C10 0.073(2) 0.0519(17) 0.0401(15) 0.0085(15) 0.0079(14) -0.0025(13)
    C11 0.087(3) 0.069(2) 0.063(2) 0.0315(19) 0.0023(18) -0.0057(16)
    C12 0.062(2) 0.0532(18) 0.066(2) 0.0076(15) 0.0068(16) -0.0115(15)
    C13 0.103(3) 0.063(2) 0.070(2) 0.025(2) 0.016(2) -0.0013(18)
    C14 0.102(3) 0.081(3) 0.069(2) -0.004(2) 0.017(2) 0.007(2)
    C15 0.069(2) 0.114(3) 0.080(2) -0.009(2) 0.027(2) -0.019(3)
    C16 0.089(3) 0.126(4) 0.105(3) 0.039(3) 0.036(3) -0.017(3)
    C17 0.092(3) 0.086(2) 0.083(3) 0.035(2) 0.020(2) -0.002(2)
    C18 0.133(3) 0.0469(18) 0.068(2) -0.003(2) 0.033(2) -0.0070(16)
    C19 0.0542(19) 0.071(2) 0.0594(18) 0.0083(17) 0.0047(15) 0.0032(16)
    C20 0.052(2) 0.113(3) 0.175(4) -0.002(2) 0.012(3) -0.035(3)
    C21 0.064(3) 0.073(2) 0.132(4) -0.005(2) 0.014(3) 0.002(2)
    C22 0.064(3) 0.095(3) 0.137(4) 0.006(2) 0.021(3) 0.022(3)
    C23 0.133(5) 0.124(4) 0.179(6) 0.011(4) 0.085(5) 0.043(4)
    C24 0.238(9) 0.129(5) 0.161(6) -0.053(6) 0.116(7) 0.003(5)
    C25 0.223(9) 0.207(7) 0.145(6) -0.120(7) 0.039(6) 0.001(5)
    C26 0.102(4) 0.170(5) 0.158(5) -0.049(4) 0.006(4) 0.008(4)
    C27 0.093(3) 0.086(3) 0.188(5) 0.038(2) 0.017(3) 0.032(3)
loop_
    _geom_bond_atom_site_label_1
    _geom_bond_atom_site_label_2
    _geom_bond_site_symmetry_2
    _geom_bond_distance
    _geom_bond_publ_flag
    Tl1 S1 . 2.9241(8) y
    Tl1 S2 . 2.6210(8) y
    Tl1 S3 . 3.0242(8) y
    Tl1 S4 . 2.8736(8) y
    Tl1 S5 . 2.7325(9) y
    Tl1 S6 . 2.8109(8) y
    Tl1 S3 3_655 3.1605(8) y
    S1 C1 . 1.692(3) ?
    S2 C1 . 1.732(3) ?
    S3 C10 . 1.719(3) ?
    S3 Tl1 3_655 3.1605(8) ?
    S4 C10 . 1.714(3) ?
    S5 C19 . 1.727(3) ?
    S6 C19 . 1.702(3) ?
    N1 C1 . 1.345(4) ?
    N1 C9 . 1.461(5) ?
    N1 C2 . 1.463(5) ?
    N2 C10 . 1.339(3) ?
    N2 C18 . 1.463(4) ?
    N2 C11 . 1.466(4) ?
    N3 C19 . 1.332(4) ?
    N3 C27 . 1.459(4) ?
    N3 C20 . 1.469(4) ?
    C2 C3 . 1.522(5) ?
    C2 H2A . 0.9700 ?
    C2 H2B . 0.9700 ?
    C3 C8 . 1.354(5) ?
    C3 C4 . 1.392(5) ?
    C4 C5 . 1.377(6) ?
    C4 H4 . 0.9300 ?
    C5 C6 . 1.366(6) ?
    C5 H5 . 0.9300 ?
    C6 C7 . 1.360(5) ?
    C6 H6 . 0.9300 ?
    C7 C8 . 1.374(5) ?
    C7 H7 . 0.9300 ?
    C8 H8 . 0.9300 ?
    C9 H9A . 0.9600 ?
    C9 H9B . 0.9600 ?
    C9 H9C . 0.9600 ?
    C11 C12 . 1.522(4) ?
    C11 H11A . 0.9700 ?
    C11 H11B . 0.9700 ?
    C12 C13 . 1.354(4) ?
    C12 C17 . 1.369(4) ?
    C13 C14 . 1.379(4) ?
    C13 H13 . 0.9300 ?
    C14 C15 . 1.354(4) ?
    C14 H14 . 0.9300 ?
    C15 C16 . 1.356(5) ?
    C15 H15 . 0.9300 ?
    C16 C17 . 1.371(5) ?
    C16 H16 . 0.9300 ?
    C17 H17 . 0.9300 ?
    C18 H18A . 0.9600 ?
    C18 H18B . 0.9600 ?
    C18 H18C . 0.9600 ?
    C20 C21 . 1.510(5) ?
    C20 H20A . 0.9700 ?
    C20 H20B . 0.9700 ?
    C21 C26 . 1.352(6) ?
    C21 C22 . 1.368(5) ?
    C22 C23 . 1.351(6) ?
    C22 H22 . 0.9300 ?
    C23 C24 . 1.347(7) ?
    C23 H23 . 0.9300 ?
    C24 C25 . 1.390(8) ?
    C24 H24 . 0.9300 ?
    C25 C26 . 1.377(7) ?
    C25 H25 . 0.9300 ?
    C26 H26 . 0.9300 ?
    C27 H27A . 0.9600 ?
    C27 H27B . 0.9600 ?
    C27 H27C . 0.9600 ?
loop_
    _geom_angle_atom_site_label_1
    _geom_angle_atom_site_label_2
    _geom_angle_atom_site_label_3
    _geom_angle_site_symmetry_1
    _geom_angle_site_symmetry_3
    _geom_angle
    _geom_angle_publ_flag
    S1 Tl1 S3 . . 78.22(2) y
    S4 Tl1 S3 . . 60.32(2) y
    S5 Tl1 S4 . . 76.80(3) y
    S5 Tl1 S6 . . 64.52(3) y
    S6 Tl1 S1 . . 82.94(2) y
    S2 Tl1 S3 . 3_655 163.05(2) y
    S2 Tl1 S5 . . 86.57(3) ?
    S2 Tl1 S6 . . 95.94(3) ?
    S2 Tl1 S4 . . 86.63(3) ?
    S6 Tl1 S4 . . 140.94(2) ?
    S2 Tl1 S1 . . 64.44(3) ?
    S5 Tl1 S1 . . 134.02(3) ?
    S4 Tl1 S1 . . 131.55(2) ?
    S2 Tl1 S3 . . 84.84(2) ?
    S5 Tl1 S3 . . 136.63(2) ?
    S6 Tl1 S3 . . 158.72(2) ?
    S5 Tl1 S3 . 3_655 78.10(2) ?
    S6 Tl1 S3 . 3_655 84.05(2) ?
    S4 Tl1 S3 . 3_655 82.89(2) ?
    S1 Tl1 S3 . 3_655 132.08(2) ?
    S3 Tl1 S3 . 3_655 101.319(18) ?
    C1 S1 Tl1 . . 83.15(11) ?
    C1 S2 Tl1 . . 92.29(10) ?
    C10 S3 Tl1 . . 84.77(10) ?
    C10 S3 Tl1 . 3_655 87.45(9) ?
    Tl1 S3 Tl1 . 3_655 78.681(18) ?
    C10 S4 Tl1 . . 89.75(10) ?
    C19 S5 Tl1 . . 87.73(10) ?
    C19 S6 Tl1 . . 85.68(10) ?
    C1 N1 C9 . . 121.5(4) ?
    C1 N1 C2 . . 121.8(3) ?
    C9 N1 C2 . . 116.7(3) ?
    C10 N2 C18 . . 122.9(3) ?
    C10 N2 C11 . . 122.6(3) ?
    C18 N2 C11 . . 114.4(2) ?
    C19 N3 C27 . . 120.9(3) ?
    C19 N3 C20 . . 123.3(3) ?
    C27 N3 C20 . . 115.8(3) ?
    N1 C1 S1 . . 122.4(3) ?
    N1 C1 S2 . . 117.4(3) ?
    S1 C1 S2 . . 120.11(17) ?
    N1 C2 C3 . . 112.5(3) ?
    N1 C2 H2A . . 109.1 ?
    C3 C2 H2A . . 109.1 ?
    N1 C2 H2B . . 109.1 ?
    C3 C2 H2B . . 109.1 ?
    H2A C2 H2B . . 107.8 ?
    C8 C3 C4 . . 119.6(4) ?
    C8 C3 C2 . . 121.3(3) ?
    C4 C3 C2 . . 119.1(4) ?
    C5 C4 C3 . . 119.4(4) ?
    C5 C4 H4 . . 120.3 ?
    C3 C4 H4 . . 120.3 ?
    C6 C5 C4 . . 120.4(4) ?
    C6 C5 H5 . . 119.8 ?
    C4 C5 H5 . . 119.8 ?
    C7 C6 C5 . . 119.4(5) ?
    C7 C6 H6 . . 120.3 ?
    C5 C6 H6 . . 120.3 ?
    C6 C7 C8 . . 121.1(5) ?
    C6 C7 H7 . . 119.5 ?
    C8 C7 H7 . . 119.5 ?
    C3 C8 C7 . . 120.0(4) ?
    C3 C8 H8 . . 120.0 ?
    C7 C8 H8 . . 120.0 ?
    N1 C9 H9A . . 109.5 ?
    N1 C9 H9B . . 109.5 ?
    H9A C9 H9B . . 109.5 ?
    N1 C9 H9C . . 109.5 ?
    H9A C9 H9C . . 109.5 ?
    H9B C9 H9C . . 109.5 ?
    N2 C10 S4 . . 120.1(2) ?
    N2 C10 S3 . . 120.3(2) ?
    S4 C10 S3 . . 119.54(16) ?
    N2 C11 C12 . . 112.7(2) ?
    N2 C11 H11A . . 109.0 ?
    C12 C11 H11A . . 109.0 ?
    N2 C11 H11B . . 109.0 ?
    C12 C11 H11B . . 109.0 ?
    H11A C11 H11B . . 107.8 ?
    C13 C12 C17 . . 118.3(3) ?
    C13 C12 C11 . . 122.4(3) ?
    C17 C12 C11 . . 119.3(3) ?
    C12 C13 C14 . . 120.8(3) ?
    C12 C13 H13 . . 119.6 ?
    C14 C13 H13 . . 119.6 ?
    C15 C14 C13 . . 120.7(3) ?
    C15 C14 H14 . . 119.7 ?
    C13 C14 H14 . . 119.7 ?
    C14 C15 C16 . . 118.8(3) ?
    C14 C15 H15 . . 120.6 ?
    C16 C15 H15 . . 120.6 ?
    C15 C16 C17 . . 120.8(4) ?
    C15 C16 H16 . . 119.6 ?
    C17 C16 H16 . . 119.6 ?
    C12 C17 C16 . . 120.7(4) ?
    C12 C17 H17 . . 119.7 ?
    C16 C17 H17 . . 119.7 ?
    N2 C18 H18A . . 109.5 ?
    N2 C18 H18B . . 109.5 ?
    H18A C18 H18B . . 109.5 ?
    N2 C18 H18C . . 109.5 ?
    H18A C18 H18C . . 109.5 ?
    H18B C18 H18C . . 109.5 ?
    N3 C19 S6 . . 120.8(2) ?
    N3 C19 S5 . . 119.9(2) ?
    S6 C19 S5 . . 119.32(17) ?
    N3 C20 C21 . . 113.2(3) ?
    N3 C20 H20A . . 108.9 ?
    C21 C20 H20A . . 108.9 ?
    N3 C20 H20B . . 108.9 ?
    C21 C20 H20B . . 108.9 ?
    H20A C20 H20B . . 107.8 ?
    C26 C21 C22 . . 119.4(5) ?
    C26 C21 C20 . . 120.4(4) ?
    C22 C21 C20 . . 120.2(4) ?
    C23 C22 C21 . . 121.2(5) ?
    C23 C22 H22 . . 119.4 ?
    C21 C22 H22 . . 119.4 ?
    C24 C23 C22 . . 120.3(6) ?
    C24 C23 H23 . . 119.8 ?
    C22 C23 H23 . . 119.8 ?
    C23 C24 C25 . . 119.2(7) ?
    C23 C24 H24 . . 120.4 ?
    C25 C24 H24 . . 120.4 ?
    C26 C25 C24 . . 119.9(7) ?
    C26 C25 H25 . . 120.1 ?
    C24 C25 H25 . . 120.1 ?
    C21 C26 C25 . . 119.8(6) ?
    C21 C26 H26 . . 120.1 ?
    C25 C26 H26 . . 120.1 ?
    N3 C27 H27A . . 109.5 ?
    N3 C27 H27B . . 109.5 ?
    H27A C27 H27B . . 109.5 ?
    N3 C27 H27C . . 109.5 ?
    H27A C27 H27C . . 109.5 ?
    H27B C27 H27C . . 109.5 ?
loop_
    _geom_hbond_atom_site_label_D
    _geom_hbond_atom_site_label_H
    _geom_hbond_atom_site_label_A
    _geom_hbond_site_symmetry_A
    _geom_hbond_distance_DH
    _geom_hbond_distance_HA
    _geom_hbond_distance_DA
    _geom_hbond_angle_DHA
    C2 H2B S1 . 0.97 2.51 3.030(5) 113.2
    C11 H11A S3 . 0.97 2.51 3.009(3) 111.6
    C18 H18C S4 . 0.96 2.51 3.008(3) 112.4
    C20 H20B S5 . 0.97 2.46 3.012(4) 116.1
    C18 H18A S1 1_565 0.96 2.87 3.654(3) 140.0
