# Supplementary material for: Bis(μ-N-benzyl-N-methyl­dithio­carbamato)-1:2κ3 S,S′:S′;1:2κ3 S:S,S′-bis­[bis­(N-benzyl-N-methyl­dithio­carbamato-κ2 S,S′)thallium(III)]
Source: Acta Crystallogr Sect E Struct Rep Online. 2008 Jul 12;64(Pt 8):m1020–1. doi: 10.1107/S1600536808021004 (PMC2961943; doi:10.1107/S1600536808021004)
Supplement: Supplementary file 2 [file e-64-m1020-Isup2.hkl]

# 
# h,k,l, Fc-squared, Fo-squared, sigma(Fo-squared) and status flag 
# 
data_I
_shelx_title 'KRA1' 
_shelx_refln_list_code          4 
_shelx_F_calc_maximum      414.94 
_exptl_crystal_F_000      1560.00 
_reflns_d_resolution_high  0.8332 
 
loop_ 
 _symmetry_equiv_pos_as_xyz 
 'x, y, z' 
 '-x, y+1/2, -z+1/2' 
 '-x, -y, -z' 
 'x, -y-1/2, z-1/2' 
 
_cell_length_a    13.3326 
_cell_length_b     9.9280 
_cell_length_c    24.1379 
_cell_angle_alpha  90.000 
_cell_angle_beta   98.539 
_cell_angle_gamma  90.000 
 
_shelx_F_squared_multiplier     1.000 
 
loop_ 
 _refln_index_h 
 _refln_index_k 
 _refln_index_l 
 _refln_F_squared_calc 
 _refln_F_squared_meas 
 _refln_F_squared_sigma 
 _refln_observed_status 
   1   0   0   158988.31    48808.24  23470.07 o 
   2   0   0    63086.68    53935.38    567.05 o 
   3   0   0    20105.95    19039.71    257.81 o 
   4   0   0     1097.08     1245.47     50.80 o 
   5   0   0    11764.34    11709.61    140.35 o 
   6   0   0    32176.33    34369.45    697.22 o 
   7   0   0    33269.76    35143.14    604.17 o 
   8   0   0    32179.56    33328.86    645.37 o 
   9   0   0    38693.73    39994.91    319.05 o 
  10   0   0    14725.75    15213.02    338.78 o 
  11   0   0     2665.42     2658.87    110.59 o 
  12   0   0     1715.33     1672.17    119.47 o 
  13   0   0      112.45      220.11     94.20 o 
  14   0   0       60.70        5.87     93.61 o 
  15   0   0     1039.51     1062.62    158.38 o 
   1   1   0     9154.72     9110.40     84.50 o 
   2   1   0     7903.27     8264.01    146.48 o 
   3   1   0      826.08      999.55     26.48 o 
   4   1   0     6063.35     6472.20    106.64 o 
   5   1   0     1496.91     1482.85     42.16 o 
   6   1   0     3764.41     3687.46     62.14 o 
   7   1   0     5425.49     5273.86     81.90 o 
   8   1   0     2383.86     2390.73     63.16 o 
   9   1   0      652.66      772.97     54.99 o 
  10   1   0      131.63      251.70     52.94 o 
  11   1   0       70.12      189.96     57.32 o 
  12   1   0      229.31      422.35     62.93 o 
  13   1   0      987.37     1051.86     88.19 o 
  14   1   0      568.98      670.03     89.62 o 
  15   1   0      459.03      487.58     99.66 o 
   0   2   0    26600.52    24846.99    277.71 o 
   1   2   0    53529.76    52325.60    402.08 o 
   2   2   0    13281.54    13423.28     77.91 o 
   3   2   0    49446.28    49668.73    239.58 o 
   4   2   0    26434.36    26352.39    199.63 o 
   5   2   0     2520.47     2614.35     47.36 o 
   6   2   0     9635.81     9541.87     96.92 o 
   7   2   0     1109.32     1039.47     45.39 o 
   8   2   0     5838.12     6376.01    120.93 o 
   9   2   0     9194.34     9060.61    159.44 o 
  10   2   0    11163.31    11549.35    242.76 o 
  11   2   0     6431.77     6714.56    118.94 o 
  12   2   0     2021.51     2153.69     91.59 o 
  13   2   0      315.31      330.00     90.30 o 
  14   2   0        8.72        0.00     89.49 o 
  15   2   0      460.41      534.54    106.32 o 
   1   3   0    19086.95    19367.93    156.09 o 
   2   3   0    28024.68    27724.31    401.77 o 
   3   3   0    48271.68    47229.80    219.10 o 
   4   3   0    40898.71    39741.86    416.78 o 
   5   3   0    23697.69    23515.73    243.96 o 
   6   3   0    11689.96    11936.76     96.75 o 
   7   3   0      719.55      771.52     42.60 o 
   8   3   0      143.70      148.95     41.17 o 
   9   3   0       73.52      113.50     43.89 o 
  10   3   0      899.69      930.18     71.71 o 
  11   3   0     2902.31     2909.59     97.29 o 
  12   3   0     5419.91     5257.59    143.02 o 
  13   3   0     3470.40     3627.03    130.31 o 
  14   3   0     1871.90     2059.38    129.18 o 
  15   3   0      375.67      539.03    106.50 o 
   0   4   0    18623.77    19378.91    233.30 o 
   1   4   0     3000.50     3096.94     44.01 o 
   2   4   0     1289.78     1310.39     35.17 o 
   3   4   0     8130.59     8749.16     89.78 o 
   4   4   0     3158.13     3190.85     62.42 o 
   5   4   0      140.62      147.06     31.49 o 
   6   4   0      418.77      474.11     34.47 o 
   7   4   0     1549.01     1507.23     49.06 o 
   8   4   0     2115.50     2022.82     63.24 o 
   9   4   0     3153.14     3047.05     89.66 o 
  10   4   0      595.11      496.19     76.03 o 
  11   4   0      119.71      179.30     76.72 o 
  12   4   0      118.09      190.79     76.85 o 
  13   4   0       11.09       20.48     79.54 o 
  14   4   0       46.97       75.35     82.95 o 
   1   5   0     3732.69     3747.27     60.95 o 
   2   5   0     8541.32     8771.00     76.64 o 
   3   5   0    14522.54    14786.46    168.61 o 
   4   5   0    18431.88    18911.09    268.50 o 
   5   5   0    14095.92    13595.68    132.85 o 
   6   5   0    12898.18    12400.76    127.96 o 
   7   5   0     4781.60     4518.94     81.92 o 
   8   5   0     1672.22     1451.63     69.36 o 
   9   5   0        4.35        0.00     62.87 o 
  10   5   0     1720.61     1608.38     93.48 o 
  11   5   0     2462.18     2313.69    108.66 o 
  12   5   0     2191.44     2116.05    111.17 o 
  13   5   0     1954.58     2279.15    137.35 o 
  14   5   0     1630.15     1750.60    132.57 o 
   0   6   0     5607.01     5718.24    100.99 o 
   1   6   0    12749.13    12965.45    105.00 o 
   2   6   0     8478.56     8332.75     83.85 o 
   3   6   0      542.45      621.38     38.75 o 
   4   6   0      865.07      883.80     49.96 o 
   5   6   0        5.95       75.25     43.43 o 
   6   6   0      683.26      741.00     52.34 o 
   7   6   0     4089.20     3776.59     92.28 o 
   8   6   0     3774.34     3901.98    114.05 o 
   9   6   0     2238.05     2214.18     99.96 o 
  10   6   0     1817.58     1878.84     99.54 o 
  11   6   0     1132.04     1206.52     95.47 o 
  12   6   0      365.72      390.50    104.43 o 
  13   6   0        6.21       40.30     97.13 o 
   1   7   0       77.83       63.59     39.49 o 
   2   7   0      539.27      547.18     43.96 o 
   3   7   0     1570.89     1609.53     60.65 o 
   4   7   0     4487.65     4448.95     84.49 o 
   5   7   0     7382.06     7371.74    105.82 o 
   6   7   0     2362.66     2214.38     79.38 o 
   7   7   0      764.93      897.15     78.40 o 
   8   7   0      151.50      236.86     71.54 o 
   9   7   0      294.61      300.56     74.34 o 
  10   7   0      857.46      820.98    102.56 o 
  11   7   0     1055.02     1104.42    117.65 o 
  12   7   0      395.02      337.33    104.49 o 
   0   8   0     7922.94     8478.82    140.76 o 
   1   8   0    10938.54    10911.44    111.88 o 
   2   8   0     8963.80     9161.88    115.89 o 
   3   8   0     1964.16     2090.92     70.64 o 
   4   8   0       25.13        0.00     51.90 o 
   5   8   0      275.49      259.42     56.65 o 
   6   8   0     1290.49     1436.37     84.45 o 
   7   8   0     4944.80     5064.12    131.18 o 
   8   8   0     5466.82     5521.42    140.94 o 
   9   8   0     3416.93     3755.25    151.27 o 
  10   8   0     1407.29     1256.78    118.34 o 
  11   8   0      862.39      871.35    116.70 o 
   1   9   0        1.67        8.34     49.48 o 
   2   9   0        5.22        0.00     50.61 o 
   3   9   0      162.12      141.27     57.63 o 
   4   9   0       36.55        0.00     55.41 o 
   5   9   0        3.51        0.00     58.10 o 
   6   9   0       54.08       15.69     65.27 o 
   7   9   0      317.26      374.79     91.63 o 
   8   9   0      245.41      188.29     96.60 o 
   9   9   0       65.37       96.22     91.53 o 
  10   9   0       58.57        5.03     93.45 o 
   0  10   0     1198.01     1246.30    124.57 o 
   1  10   0     2408.31     2608.08    102.09 o 
   2  10   0     3715.80     3792.89    104.69 o 
   3  10   0     1706.79     1885.88     87.83 o 
   4  10   0      133.86       50.45     65.74 o 
   5  10   0       10.35       36.66     87.24 o 
   6  10   0      470.24      407.22     91.55 o 
   7  10   0     1625.23     1589.69    118.28 o 
   8  10   0     2076.52     2212.84    136.08 o 
   1  11   0      172.47      143.56     82.11 o 
   2  11   0      831.34      918.47     89.31 o 
   3  11   0     2006.66     1972.27    125.43 o 
   4  11   0     2646.11     2715.70    137.83 o 
   5  11   0     2216.15     2307.01    135.05 o 
   6  11   0     1019.92     1123.75    120.69 o 
 -15   1   1      150.25      232.64     94.20 o 
 -14   1   1      314.77      278.28     90.73 o 
 -13   1   1     1552.41     1739.59     91.25 o 
 -12   1   1     3084.30     3351.59     96.40 o 
 -11   1   1     8944.10     9273.06    123.12 o 
 -10   1   1    16537.48    16811.89    152.78 o 
  -9   1   1    12325.32    12554.46    126.68 o 
  -8   1   1     2833.67     2841.20     66.33 o 
  -7   1   1      950.12      946.64     46.00 o 
  -6   1   1      808.46      873.12     41.98 o 
  -5   1   1     2496.90     2472.63     49.25 o 
  -4   1   1    27958.75    27477.38    244.65 o 
  -3   1   1     5188.92     5750.65     60.95 o 
  -2   1   1    90023.66    82085.72    822.81 o 
  -1   1   1    88243.30    81545.34    969.22 o 
   0   1   1   104463.41    86196.28    939.28 o 
   1   1   1    26923.04    27927.86    252.94 o 
   2   1   1    13978.35    14336.72    160.66 o 
   3   1   1    11158.83    11977.90    131.92 o 
   4   1   1    11995.63    12679.79    161.18 o 
   5   1   1    49768.36    49221.34    228.73 o 
   6   1   1    45656.60    45356.30    317.44 o 
   7   1   1    23796.50    24246.08    216.02 o 
   8   1   1    16710.93    17072.74    207.10 o 
   9   1   1    19352.45    19474.89    155.66 o 
  10   1   1    10327.29    10644.52    125.97 o 
  11   1   1     1088.92     1047.85     65.73 o 
  12   1   1       98.73      134.44     63.53 o 
  13   1   1      209.86      240.54     74.72 o 
  14   1   1     1357.75     1406.95    101.11 o 
  15   1   1     2009.39     2204.29    135.71 o 
 -15   2   1      817.70      835.58    111.41 o 
 -14   2   1     1956.27     2131.88    129.38 o 
 -13   2   1     2653.74     2822.14    118.29 o 
 -12   2   1     1391.34     1500.70     83.38 o 
 -11   2   1     1007.89     1112.60     71.62 o 
 -10   2   1      345.17      352.33     50.04 o 
  -9   2   1     4140.28     4148.61     79.64 o 
  -8   2   1    10688.51    10753.87    140.80 o 
  -7   2   1    13869.33    14157.90    116.34 o 
  -6   2   1     8161.23     8074.30     81.96 o 
  -5   2   1    22022.79    22768.68    186.20 o 
  -4   2   1     5815.54     6047.46    100.21 o 
  -3   2   1    11346.26    11115.83     77.84 o 
  -2   2   1     1599.78     1638.67     25.23 o 
  -1   2   1     6453.01     6407.20     42.43 o 
   0   2   1    59099.43    56635.01    265.80 o 
   1   2   1     9704.84    10457.63     78.73 o 
   2   2   1     7236.23     7614.69     56.35 o 
   3   2   1    16872.31    17422.02    100.47 o 
   4   2   1    22733.51    23324.37    211.32 o 
   5   2   1     2480.61     2376.48     50.31 o 
   6   2   1     1753.34     1872.78     47.62 o 
   7   2   1       24.16        0.00     34.52 o 
   8   2   1       12.52       49.25     38.06 o 
   9   2   1       72.63      146.47     43.55 o 
  10   2   1      824.42      868.47     63.85 o 
  11   2   1     1708.53     1807.41     85.21 o 
  12   2   1     2512.07     2924.91    108.86 o 
  13   2   1     2635.37     2888.76    115.51 o 
  14   2   1      779.21      878.22    106.44 o 
  15   2   1      183.74      224.91    100.19 o 
 -15   3   1        4.78       28.97    109.62 o 
 -14   3   1      404.59      493.21     87.82 o 
 -13   3   1      207.80      266.60     79.52 o 
 -12   3   1      117.17      137.28     77.03 o 
 -11   3   1     1791.80     1627.05     96.50 o 
 -10   3   1     3461.78     3538.16     98.55 o 
  -9   3   1     2787.75     2717.96     72.98 o 
  -8   3   1      655.97      725.47     46.61 o 
  -7   3   1      997.21     1000.27     45.78 o 
  -6   3   1      154.16      226.98     34.35 o 
  -5   3   1     7361.60     7254.71     73.23 o 
  -4   3   1    21116.84    20997.07    138.93 o 
  -3   3   1     8784.04     8453.06     87.90 o 
  -2   3   1     2065.02     2040.15     33.18 o 
  -1   3   1    39899.69    39569.80    351.47 o 
   0   3   1     2995.93     3257.04     47.59 o 
   1   3   1      796.06      722.39     34.31 o 
   2   3   1     3369.97     3452.37     39.34 o 
   3   3   1     1142.09     1361.16     74.86 o 
   4   3   1     2151.50     2243.03     40.19 o 
   5   3   1      341.94      467.46     30.82 o 
   6   3   1     5189.81     5681.54    125.03 o 
   7   3   1     4303.09     4275.43     67.78 o 
   8   3   1     7268.42     7206.46    146.30 o 
   9   3   1     4639.60     4803.22    103.89 o 
  10   3   1     1639.69     1674.19     81.07 o 
  11   3   1        5.57       67.52     64.06 o 
  12   3   1        0.35        5.49     74.07 o 
  13   3   1      107.79      146.67     82.27 o 
  14   3   1       72.38      162.72     94.04 o 
  15   3   1      375.86      433.63    102.28 o 
 -14   4   1     2333.78     2499.78    138.69 o 
 -13   4   1     1751.31     1664.66    104.17 o 
 -12   4   1     2556.23     2529.16    114.50 o 
 -11   4   1     1239.93     1191.77     88.80 o 
 -10   4   1       11.13        0.00     67.12 o 
  -9   4   1      990.26      962.81     65.34 o 
  -8   4   1     8802.84     8778.43    100.77 o 
  -7   4   1    11358.95    11295.04    103.01 o 
  -6   4   1    26068.08    25806.92    246.17 o 
  -5   4   1    22544.24    22390.22    210.07 o 
  -4   4   1    20016.26    20054.23    172.54 o 
  -3   4   1    27486.52    27988.95    129.05 o 
  -2   4   1    16739.04    17269.42    127.29 o 
  -1   4   1      660.57      642.47     28.97 o 
   0   4   1     2226.29     2133.80     39.01 o 
   1   4   1    46004.14    44410.96    359.68 o 
   2   4   1    63278.80    62957.28    637.24 o 
   3   4   1    56350.77    55805.32    562.10 o 
   4   4   1    45724.35    45273.72    303.58 o 
   5   4   1    13524.62    14203.64    198.78 o 
   6   4   1     5030.28     5089.14     67.51 o 
   7   4   1      299.52      266.98     41.50 o 
   8   4   1     1803.44     1828.65     72.86 o 
   9   4   1     5999.46     6055.81    115.88 o 
  10   4   1     8241.40     8012.26    135.18 o 
  11   4   1     5728.57     6029.77    147.11 o 
  12   4   1     3804.14     3830.30    131.52 o 
  13   4   1     1749.22     1753.15    110.52 o 
  14   4   1      952.67      991.42    115.78 o 
 -14   5   1        9.50       20.62     94.57 o 
 -13   5   1       31.85       94.37     93.38 o 
 -12   5   1      590.50      525.68     87.68 o 
 -11   5   1      766.31      765.39     86.44 o 
 -10   5   1      751.57      891.74     83.47 o 
  -9   5   1      921.00      943.45     77.72 o 
  -8   5   1     1398.21     1306.73     69.14 o 
  -7   5   1     1692.01     1621.71     60.98 o 
  -6   5   1     3905.47     3838.13     64.34 o 
  -5   5   1       46.31       78.26     33.46 o 
  -4   5   1      969.16     1046.59     38.31 o 
  -3   5   1       36.13       60.15     32.85 o 
  -2   5   1     1581.14     1774.34     78.42 o 
  -1   5   1     2379.64     2372.71     46.42 o 
   0   5   1      626.50      656.47     33.64 o 
   1   5   1     3222.28     3406.17     52.16 o 
   2   5   1      138.41      122.75     29.30 o 
   3   5   1     1498.84     1489.25     43.30 o 
   4   5   1       38.63       72.52     29.05 o 
   5   5   1     1190.94     1120.54     40.44 o 
   6   5   1     1726.08     1754.26     57.93 o 
   7   5   1       68.37        3.75     42.72 o 
   8   5   1       50.57        0.00     52.66 o 
   9   5   1      102.96       99.42     67.60 o 
  10   5   1      115.39       94.95     72.11 o 
  11   5   1      666.52      578.91     82.20 o 
  12   5   1      179.41      190.05     78.82 o 
  13   5   1       40.54       21.29     82.50 o 
  14   5   1        4.39        0.00     96.25 o 
 -13   6   1     1336.15     1511.21    151.79 o 
 -12   6   1      738.98      736.55    109.40 o 
 -11   6   1      287.09      312.19     92.77 o 
 -10   6   1        4.23        0.00     68.58 o 
  -9   6   1      683.55      746.94     78.72 o 
  -8   6   1     1639.00     1654.92     86.27 o 
  -7   6   1     4938.24     4814.62    101.00 o 
  -6   6   1    12478.68    12403.51    208.32 o 
  -5   6   1    18584.75    18494.05    148.68 o 
  -4   6   1    11460.76    11412.87     98.15 o 
  -3   6   1     1025.60     1120.55     43.66 o 
  -2   6   1      353.41      327.35     37.13 o 
  -1   6   1     1138.53      989.03     41.93 o 
   0   6   1     2520.10     2509.22     52.62 o 
   1   6   1     4273.66     4426.30     63.98 o 
   2   6   1     3904.55     4020.41     61.00 o 
   3   6   1     8828.68     9609.81     88.70 o 
   4   6   1     7989.57     7675.34     97.38 o 
   5   6   1     5756.25     5762.07     89.56 o 
   6   6   1     2031.41     2039.77     65.02 o 
   7   6   1       33.19       35.53     52.79 o 
   8   6   1        9.77        0.00     62.39 o 
   9   6   1      653.87      622.86     78.26 o 
  10   6   1     1570.25     1489.92     95.47 o 
  11   6   1     1693.27     1579.16     99.26 o 
  12   6   1     1590.05     1602.62    106.99 o 
  13   6   1     1034.85     1178.16    118.21 o 
 -12   7   1     1377.55     1480.01    126.98 o 
 -11   7   1     1857.18     1936.15    129.20 o 
 -10   7   1     1583.72     1563.54    116.59 o 
  -9   7   1     2591.61     2369.70    123.95 o 
  -8   7   1     3326.86     3619.61    115.15 o 
  -7   7   1     3478.06     3389.92     94.54 o 
  -6   7   1     1005.81      986.75     66.17 o 
  -5   7   1       29.22       96.83     54.53 o 
  -4   7   1     1123.43     1161.04     57.20 o 
  -3   7   1    11774.98    11679.05    122.91 o 
  -2   7   1    15697.04    16363.33    155.87 o 
  -1   7   1    13125.87    13506.62    118.80 o 
   0   7   1    15916.67    15703.36    123.03 o 
   1   7   1    15369.98    15755.21    130.56 o 
   2   7   1    12851.21    12575.66    126.34 o 
   3   7   1      661.45      648.98     49.57 o 
   4   7   1     3202.53     3292.65     76.33 o 
   5   7   1     5483.09     5416.59    114.82 o 
   6   7   1     7785.19     7596.05    124.72 o 
   7   7   1     8371.63     8413.77    154.11 o 
   8   7   1     5742.65     5397.78    119.35 o 
   9   7   1     2500.74     2368.30    106.62 o 
  10   7   1     1010.36      982.03     92.69 o 
  11   7   1      481.91      478.13    103.24 o 
  12   7   1       20.58        0.00     90.38 o 
 -11   8   1      423.70      543.18    106.06 o 
 -10   8   1      459.64      508.11    104.36 o 
  -9   8   1      191.28      218.68     90.88 o 
  -8   8   1       15.42        0.00     82.47 o 
  -7   8   1      174.22      224.15     70.53 o 
  -6   8   1      464.78      492.15     63.45 o 
  -5   8   1     1534.43     1568.47     73.72 o 
  -4   8   1     1079.29     1224.60     68.38 o 
  -3   8   1      970.84      999.61     59.07 o 
  -2   8   1     1307.35     1383.02     62.73 o 
  -1   8   1      351.33      331.48     45.64 o 
   0   8   1      288.42      257.97     43.50 o 
   1   8   1     1170.09     1241.65     63.43 o 
   2   8   1      411.10      467.88     52.24 o 
   3   8   1      110.26       77.51     49.50 o 
   4   8   1      723.00      685.33     56.32 o 
   5   8   1     1107.68     1131.74     70.44 o 
   6   8   1     1009.09      927.65     78.35 o 
   7   8   1      158.81      274.62     73.81 o 
   8   8   1      249.12      241.32     79.19 o 
   9   8   1      967.84      899.27    107.24 o 
  10   8   1      856.07      782.33    107.80 o 
  11   8   1      217.18      197.66    100.80 o 
 -10   9   1     1505.43     1537.74    125.05 o 
  -9   9   1     2794.06     3021.13    148.74 o 
  -8   9   1     2232.88     2368.26    132.63 o 
  -7   9   1      399.16      346.19     92.62 o 
  -6   9   1       93.79       37.23     80.59 o 
  -5   9   1     1245.34     1264.15     77.05 o 
  -4   9   1     2394.60     2334.60     85.93 o 
  -3   9   1     5361.03     5396.56    113.04 o 
  -2   9   1     9182.31     9675.14    183.08 o 
  -1   9   1     7015.10     7235.02    113.00 o 
   0   9   1     4140.50     4337.69     91.28 o 
   1   9   1     1774.59     1829.59     70.58 o 
   2   9   1      382.20      445.13     56.59 o 
   3   9   1       10.81        0.00     55.24 o 
   4   9   1       86.86       47.02     57.29 o 
   5   9   1      596.14      557.02     75.27 o 
   6   9   1     1653.65     1630.72     91.97 o 
   7   9   1     4997.56     5288.14    139.73 o 
   8   9   1     4272.83     4368.12    161.01 o 
   9   9   1     1479.99     1428.40    121.05 o 
  10   9   1      269.52      251.50    100.88 o 
  -8  10   1      437.24      327.10    102.01 o 
  -7  10   1     1095.68     1120.90    113.98 o 
  -6  10   1      901.86      743.63    103.44 o 
  -5  10   1      824.45      822.56    101.30 o 
  -4  10   1     1124.67     1160.19     94.31 o 
  -3  10   1      894.65     1024.18     78.46 o 
  -2  10   1      236.36      319.02     74.35 o 
  -1  10   1       85.31       87.21     65.22 o 
   0  10   1      867.81      869.58     79.01 o 
   1  10   1     1614.30     1659.15     89.95 o 
   2  10   1     1839.64     1777.18     84.28 o 
   3  10   1     1273.54     1276.13     80.60 o 
   4  10   1     1094.41     1031.16     89.88 o 
   5  10   1     1076.38     1024.44     88.12 o 
   6  10   1      779.51      814.69    103.19 o 
   7  10   1       71.89       34.03     88.28 o 
   8  10   1       77.39       54.26     91.66 o 
  -6  11   1       58.64       83.98     98.65 o 
  -5  11   1       68.63      116.52     98.11 o 
  -4  11   1      840.14      795.74    127.10 o 
  -3  11   1     2710.35     2875.99    140.39 o 
  -2  11   1     2570.90     2577.86    129.92 o 
  -1  11   1     1499.19     1514.17     98.26 o 
   0  11   1     1003.35      916.31     95.23 o 
   1  11   1     1207.84     1253.27    100.88 o 
   2  11   1      424.56      537.65     84.73 o 
   3  11   1       13.42        0.00     86.44 o 
   4  11   1      403.10      407.25    101.15 o 
   5  11   1      429.59      451.70    102.58 o 
 -15   0   2      255.84       56.16    183.10 o 
 -14   0   2     1083.78     1238.47    123.39 o 
 -13   0   2     2058.88     2177.12    135.79 o 
 -12   0   2     3116.65     3292.49    123.05 o 
 -11   0   2    15312.57    16376.34    328.12 o 
 -10   0   2    20700.94    21467.43    245.97 o 
  -9   0   2     2780.44     2761.79    118.58 o 
  -8   0   2     1107.88     1129.66     73.67 o 
  -7   0   2      224.98      133.56     53.43 o 
  -6   0   2    13223.14    12991.63    224.97 o 
  -5   0   2    34307.10    33584.66    367.21 o 
  -4   0   2    18374.55    17180.91    359.33 o 
  -3   0   2    34941.78    33853.96    706.33 o 
  -2   0   2    70301.95    68654.66   1522.92 o 
  -1   0   2    51485.52    52404.77    693.05 o 
   0   0   2    37368.09    30533.37   2253.34 o 
   1   0   2     6214.66     5477.66     92.99 o 
   2   0   2    14799.10    15867.13    227.96 o 
   3   0   2    27005.39    29667.01    269.12 o 
   4   0   2    40534.94    41551.13    754.41 o 
   5   0   2    64000.43    65935.18   1255.98 o 
   6   0   2    58533.91    56792.16   1033.34 o 
   7   0   2    42932.37    43617.75    439.88 o 
   8   0   2    18109.25    18991.62    596.06 o 
   9   0   2     9606.34     9770.80    199.04 o 
  10   0   2       60.70      113.58     67.82 o 
  11   0   2     1231.99     1196.11    108.72 o 
  12   0   2      826.15     1055.58    111.40 o 
  13   0   2     2182.61     2365.88    138.86 o 
  14   0   2     4109.75     4483.22    227.53 o 
  15   0   2     3796.81     4166.93    231.21 o 
 -15   1   2      146.99      147.23     96.42 o 
 -14   1   2       26.60       37.55     84.34 o 
 -13   1   2      183.07      261.48     64.74 o 
 -12   1   2       11.38       48.19     59.69 o 
 -11   1   2      461.45      509.17     57.95 o 
 -10   1   2      422.27      450.82     55.19 o 
  -9   1   2     5720.84     5881.45     94.68 o 
  -8   1   2     3705.20     3566.37     71.10 o 
  -7   1   2     6069.29     6244.18     83.01 o 
  -6   1   2      124.22      164.78     34.98 o 
  -5   1   2     3004.72     3209.05     53.02 o 
  -4   1   2     2522.81     2546.67     43.43 o 
  -3   1   2     1179.41     1288.31     28.29 o 
  -2   1   2     2101.46     2128.47     25.71 o 
  -1   1   2     1842.77     1996.38     21.81 o 
   0   1   2    20998.73    20494.21    238.08 o 
   1   1   2    12212.83    13074.32    107.08 o 
   2   1   2    18059.01    18148.05    203.86 o 
   3   1   2    10770.36    10891.86    144.04 o 
   4   1   2       73.82      126.84     25.48 o 
   5   1   2      639.01      734.40     40.24 o 
   6   1   2      493.21      375.33     37.38 o 
   7   1   2       13.91       63.57     38.02 o 
   8   1   2      446.72      496.54     47.09 o 
   9   1   2     1483.54     1501.92     59.89 o 
  10   1   2      152.23      180.79     53.65 o 
  11   1   2       33.56       53.33     53.20 o 
  12   1   2      138.60      137.86     69.76 o 
  13   1   2      446.69      593.40     83.64 o 
  14   1   2      313.99      569.93     91.26 o 
  15   1   2       93.78      243.70     97.54 o 
 -15   2   2      131.79      273.28    100.25 o 
 -14   2   2     1065.22     1238.48    116.05 o 
 -13   2   2     1574.76     1674.00    101.53 o 
 -12   2   2     2182.95     2196.57    102.29 o 
 -11   2   2     5642.39     5598.82     98.82 o 
 -10   2   2     3131.75     3103.15     77.12 o 
  -9   2   2      132.54      189.46     45.11 o 
  -8   2   2      106.43      119.84     40.28 o 
  -7   2   2        4.79       20.86     40.08 o 
  -6   2   2     7568.72     7812.80    106.02 o 
  -5   2   2    49884.91    51543.58    269.18 o 
  -4   2   2    35839.42    36091.48    220.32 o 
  -3   2   2    20024.50    19900.92    161.05 o 
  -2   2   2    18754.80    18371.34    169.35 o 
  -1   2   2    26824.79    27169.32    309.56 o 
   0   2   2     7829.95     7442.02     89.70 o 
   1   2   2    17175.19    17397.84     79.27 o 
   2   2   2    33496.44    34510.24    442.23 o 
   3   2   2    25141.03    25363.17    325.39 o 
   4   2   2    28733.06    30337.20    197.71 o 
   5   2   2    32047.07    31239.49    247.74 o 
   6   2   2    13298.13    13357.71    183.28 o 
   7   2   2     2890.55     3150.07     66.65 o 
   8   2   2     2544.07     2540.28     64.48 o 
   9   2   2     2318.33     2448.35     74.78 o 
  10   2   2      554.42      573.30     59.48 o 
  11   2   2      349.81      384.41     65.02 o 
  12   2   2      767.65      789.20     74.06 o 
  13   2   2      545.62      562.68     84.02 o 
  14   2   2     1741.36     1806.16    123.53 o 
  15   2   2     1128.32     1204.57    120.69 o 
 -15   3   2     1440.09     1472.97    143.85 o 
 -14   3   2     1760.74     1780.16    108.00 o 
 -13   3   2     1571.38     1659.25    103.35 o 
 -12   3   2      422.35      387.62     78.18 o 
 -11   3   2      243.19      196.03     72.78 o 
 -10   3   2     3736.45     3964.11     82.88 o 
  -9   3   2     7777.60     8290.68    124.47 o 
  -8   3   2    14559.18    14382.99    166.90 o 
  -7   3   2    18461.81    17721.15    172.97 o 
  -6   3   2    25804.62    26490.77    217.35 o 
  -5   3   2    29530.25    30621.32    145.14 o 
  -4   3   2     8596.39     8720.54    104.35 o 
  -3   3   2     2224.32     2295.00     37.36 o 
  -2   3   2     1590.29     1579.67     30.70 o 
  -1   3   2      296.72      397.49     22.79 o 
   0   3   2    13629.05    14097.58    162.87 o 
   1   3   2    54352.25    53176.72    349.31 o 
   2   3   2    97338.18    93580.25    795.45 o 
   3   3   2    90478.20    88343.84    513.89 o 
   4   3   2    35089.32    35329.92    193.99 o 
   5   3   2     2474.06     2401.32     45.28 o 
   6   3   2      356.44      517.66     35.60 o 
   7   3   2     2408.16     2344.96     54.16 o 
   8   3   2     7119.46     7076.79    114.36 o 
   9   3   2     7887.98     7777.89    171.39 o 
  10   3   2     7627.04     7501.48    132.56 o 
  11   3   2     6656.54     6538.68    147.42 o 
  12   3   2     3643.90     3809.92    114.18 o 
  13   3   2     1235.87     1329.42    113.99 o 
  14   3   2      174.12      177.66     95.01 o 
  15   3   2       45.87      103.01     99.36 o 
 -15   4   2       28.12      136.52    100.10 o 
 -14   4   2       72.54      131.70     96.39 o 
 -13   4   2        1.65        0.00     90.28 o 
 -12   4   2      263.68      223.61     78.58 o 
 -11   4   2       98.01       68.22     72.27 o 
 -10   4   2      669.53      694.55     79.33 o 
  -9   4   2       45.90       27.63     56.49 o 
  -8   4   2       75.88      141.52     43.80 o 
  -7   4   2     1447.40     1434.05     50.00 o 
  -6   4   2       17.88       33.36     33.37 o 
  -5   4   2     1076.07     1031.68     37.55 o 
  -4   4   2     1054.94     1122.83     35.53 o 
  -3   4   2     1757.82     1784.77     40.57 o 
  -2   4   2    11650.78    12418.63    104.64 o 
  -1   4   2     7119.64     7548.46     92.97 o 
   0   4   2     1396.77     1379.83     35.44 o 
   1   4   2     6302.45     6466.02     60.25 o 
   2   4   2     4265.32     4413.83     68.23 o 
   3   4   2      521.59      603.00     26.09 o 
   4   4   2      108.08      119.33     36.95 o 
   5   4   2      882.27      837.42     43.05 o 
   6   4   2     5667.10     5524.42    111.00 o 
   7   4   2     1023.08      883.94     50.24 o 
   8   4   2      868.69      877.19     64.60 o 
   9   4   2      954.29      835.99     68.22 o 
  10   4   2       52.44      138.17     63.09 o 
  11   4   2     1005.61      974.99     90.38 o 
  12   4   2      178.89      228.51     79.83 o 
  13   4   2       28.75        0.00     78.18 o 
  14   4   2      183.94      162.84     95.91 o 
 -14   5   2     1026.37     1215.55    118.62 o 
 -13   5   2      547.30      486.89    100.42 o 
 -12   5   2      274.41      161.09     91.78 o 
 -11   5   2       43.55        0.00     70.76 o 
 -10   5   2     1966.82     1894.25     97.89 o 
  -9   5   2     6363.14     6081.40    192.25 o 
  -8   5   2    13271.29    12871.98    203.35 o 
  -7   5   2    21927.50    21366.22    395.11 o 
  -6   5   2    18390.79    18028.71    124.96 o 
  -5   5   2    13039.37    12907.48    147.13 o 
  -4   5   2     7269.40     7233.17     73.81 o 
  -3   5   2      800.00      832.23     36.28 o 
  -2   5   2      381.82      414.20     32.17 o 
  -1   5   2    16365.13    16659.78    186.42 o 
   0   5   2    21573.02    21674.97    170.57 o 
   1   5   2    26819.75    26820.90    201.40 o 
   2   5   2    19637.43    19545.90    196.09 o 
   3   5   2    14541.46    14749.64    104.42 o 
   4   5   2     8984.93     8548.39    120.54 o 
   5   5   2     5811.34     5689.50     92.50 o 
   6   5   2     1531.82     1635.45     57.48 o 
   7   5   2      168.41      175.12     52.83 o 
   8   5   2     3679.45     3323.34     91.05 o 
   9   5   2     4739.22     4491.42    105.06 o 
  10   5   2     4788.73     4838.52    133.23 o 
  11   5   2     2717.83     2597.36    113.32 o 
  12   5   2     1886.25     1788.01    108.59 o 
  13   5   2      994.65      871.21     96.12 o 
  14   5   2      169.54      185.19    102.32 o 
 -13   6   2      335.09      349.81    107.20 o 
 -12   6   2     1265.43     1272.45    121.69 o 
 -11   6   2     1279.77     1360.38    115.63 o 
 -10   6   2     2120.23     2099.71    119.66 o 
  -9   6   2     2691.97     2672.56    102.45 o 
  -8   6   2     1501.72     1462.95     73.01 o 
  -7   6   2      182.72      146.61     56.26 o 
  -6   6   2     2693.07     2685.94     79.33 o 
  -5   6   2      592.23      624.54     48.94 o 
  -4   6   2     2390.91     2533.26     54.95 o 
  -3   6   2    11064.50    11109.19     97.11 o 
  -2   6   2     7548.38     7196.17     80.84 o 
  -1   6   2     7201.69     7266.13     85.96 o 
   0   6   2     7911.29     7652.79     85.18 o 
   1   6   2     2316.65     2384.89     52.37 o 
   2   6   2       44.14       32.46     33.89 o 
   3   6   2     4602.00     4501.55     77.37 o 
   4   6   2     5139.16     5368.68     85.32 o 
   5   6   2     1461.31     1561.71     59.81 o 
   6   6   2     3830.33     3811.16     80.53 o 
   7   6   2     5214.83     5404.53    140.94 o 
   8   6   2     1476.55     1350.58     85.70 o 
   9   6   2       32.89       27.03     68.31 o 
  10   6   2       82.41      136.25     73.90 o 
  11   6   2      142.54      113.38     79.54 o 
  12   6   2       23.79        0.00     79.21 o 
  13   6   2      276.29      315.43    101.46 o 
 -12   7   2       53.72      165.06     98.63 o 
 -11   7   2        7.64        0.13     93.38 o 
 -10   7   2       96.23        3.40     85.69 o 
  -9   7   2      525.59      431.55     90.27 o 
  -8   7   2     1481.35     1389.53    102.13 o 
  -7   7   2     3912.04     3685.78     96.56 o 
  -6   7   2     7566.52     7698.23    123.87 o 
  -5   7   2     8650.03     8568.54    156.83 o 
  -4   7   2     3147.89     3219.62     80.27 o 
  -3   7   2      458.31      397.34     43.08 o 
  -2   7   2      549.09      576.84     43.10 o 
  -1   7   2     4077.61     3985.89     69.28 o 
   0   7   2     8022.65     8051.31     91.14 o 
   1   7   2     4364.66     4390.28     71.86 o 
   2   7   2     2836.50     2792.16     69.99 o 
   3   7   2     2216.65     2341.66     68.50 o 
   4   7   2     3362.85     3398.36     78.47 o 
   5   7   2       76.64       99.68     49.41 o 
   6   7   2       44.19       82.60     57.39 o 
   7   7   2       12.21       85.93     64.62 o 
   8   7   2      449.71      421.41     67.50 o 
   9   7   2     1362.92     1330.08     92.89 o 
  10   7   2     1142.28     1118.94     95.62 o 
  11   7   2     1055.01      986.76     98.44 o 
  12   7   2      231.28      202.26    100.54 o 
 -11   8   2     1760.14     1777.85    132.99 o 
 -10   8   2     1237.10     1279.81    117.13 o 
  -9   8   2     1560.69     1501.87    115.86 o 
  -8   8   2      381.66      343.75     87.64 o 
  -7   8   2      462.41      360.70     86.87 o 
  -6   8   2     1117.31     1176.51     72.31 o 
  -5   8   2     3111.58     3016.43     89.86 o 
  -4   8   2     9875.63     9936.62    137.51 o 
  -3   8   2    11057.65    11002.37    140.61 o 
  -2   8   2    11764.10    12112.28    149.11 o 
  -1   8   2     3585.76     3578.64     72.54 o 
   0   8   2     2231.89     2103.80     60.22 o 
   1   8   2      600.18      528.37     52.27 o 
   2   8   2       73.50        4.74     45.76 o 
   3   8   2     1534.30     1752.15     67.87 o 
   4   8   2     4015.18     4026.70     88.78 o 
   5   8   2     5233.24     5353.97    123.41 o 
   6   8   2     5945.89     5920.41    134.76 o 
   7   8   2     7126.38     7325.70    197.91 o 
   8   8   2     3660.34     3926.92    126.74 o 
   9   8   2      896.80      802.44     89.97 o 
  10   8   2      221.44      146.71     94.19 o 
  11   8   2       15.76       51.48     94.73 o 
 -10   9   2        5.02       45.61     94.54 o 
  -9   9   2       49.73        0.00     87.87 o 
  -8   9   2       93.27       84.14     89.00 o 
  -7   9   2      167.15      147.65     87.95 o 
  -6   9   2       55.99       67.85     80.17 o 
  -5   9   2        0.45       34.35     67.69 o 
  -4   9   2        5.08       75.68     58.11 o 
  -3   9   2       54.48       97.82     59.74 o 
  -2   9   2      480.33      618.41     65.18 o 
  -1   9   2      835.25      790.64     64.84 o 
   0   9   2      617.16      599.70     54.52 o 
   1   9   2      822.30      763.19     59.86 o 
   2   9   2      972.30      882.81     62.40 o 
   3   9   2       82.81       90.63     53.17 o 
   4   9   2       85.89       62.48     58.04 o 
   5   9   2      155.80      131.64     66.47 o 
   6   9   2       26.51       48.44     69.62 o 
   7   9   2       78.04      115.08     76.33 o 
   8   9   2       61.26       82.57     77.21 o 
   9   9   2       21.86       10.78     94.11 o 
  10   9   2        2.65        8.39     98.55 o 
  -8  10   2      737.14      625.04    106.75 o 
  -7  10   2       30.35       82.32     95.13 o 
  -6  10   2      202.89      289.82     92.71 o 
  -5  10   2     1150.08     1153.95     96.06 o 
  -4  10   2     3859.84     4245.59    130.80 o 
  -3  10   2     7375.00     7906.17    160.88 o 
  -2  10   2     6121.50     6365.78    141.67 o 
  -1  10   2     2953.06     2915.56    106.95 o 
   0  10   2      890.96      808.51     79.12 o 
   1  10   2      144.67      125.66     64.08 o 
   2  10   2       83.08      107.59     62.72 o 
   3  10   2     1331.83     1395.05     84.24 o 
   4  10   2     1933.77     2189.99    103.91 o 
   5  10   2     2440.10     2585.15    111.57 o 
   6  10   2     2683.64     2796.42    118.17 o 
   7  10   2     2369.89     2367.63    133.19 o 
   8  10   2     1001.27     1036.49    112.58 o 
  -6  11   2      994.93      981.77    116.64 o 
  -5  11   2      617.97      536.08    103.41 o 
  -4  11   2      305.95      291.39     99.72 o 
  -3  11   2        1.99      114.36     93.62 o 
  -2  11   2      481.83      409.16     97.12 o 
  -1  11   2     1099.91      946.98    102.81 o 
   0  11   2      887.00      840.60     93.56 o 
   1  11   2     1068.06      974.91     97.25 o 
   2  11   2     1811.40     1839.46    113.53 o 
   3  11   2     1655.47     1746.49    102.97 o 
   4  11   2     1110.11     1202.58     99.17 o 
   5  11   2      439.10      546.26    106.09 o 
 -15   1   3      767.42      811.30    107.98 o 
 -14   1   3     1298.56     1331.60    111.72 o 
 -13   1   3     2446.79     2830.04    104.61 o 
 -12   1   3     4005.54     4279.91     95.08 o 
 -11   1   3     8199.46     8641.83    120.67 o 
 -10   1   3     4775.60     5075.77     92.97 o 
  -9   1   3       48.23       61.94     44.43 o 
  -8   1   3      624.82      663.89     46.15 o 
  -7   1   3     8840.47     8828.74    136.21 o 
  -6   1   3    29981.53    30052.45    266.33 o 
  -5   1   3    88297.50    84712.66    563.02 o 
  -4   1   3    46908.63    46788.94    627.08 o 
  -3   1   3    26104.47    26813.88    235.96 o 
  -2   1   3    12853.80    13045.38    129.36 o 
  -1   1   3    32284.52    32281.81    406.36 o 
   0   1   3      747.03      860.70     48.77 o 
   1   1   3    55570.49    54606.10    714.59 o 
   2   1   3    36786.61    37034.77    585.08 o 
   3   1   3    49738.38    49216.70    665.06 o 
   4   1   3    86032.85    84728.55    717.51 o 
   5   1   3    93778.02    88588.97    895.71 o 
   6   1   3    16453.06    16249.18    235.67 o 
   7   1   3     7663.11     7503.08     85.40 o 
   8   1   3     1934.02     1901.37     57.18 o 
   9   1   3       58.41       68.00     42.89 o 
  10   1   3     3085.16     3034.64     87.51 o 
  11   1   3     3306.51     3437.57    101.11 o 
  12   1   3     2930.20     2943.40    112.88 o 
  13   1   3     3447.31     3949.11    131.95 o 
  14   1   3     3148.09     3575.67    146.59 o 
  15   1   3     1534.72     1651.25    126.32 o 
 -15   2   3      280.15      389.02    117.71 o 
 -14   2   3      121.95      163.48     78.49 o 
 -13   2   3       64.29       64.16     75.05 o 
 -12   2   3      314.46      335.59     71.31 o 
 -11   2   3     1435.93     1609.79     67.82 o 
 -10   2   3     4145.20     4211.07     84.91 o 
  -9   2   3     8131.64     8153.02    134.24 o 
  -8   2   3    10490.14    10443.08    168.21 o 
  -7   2   3    18298.71    18767.81    320.73 o 
  -6   2   3     8550.04     8416.44     83.25 o 
  -5   2   3     1740.93     1733.12     42.37 o 
  -4   2   3     2511.28     2666.71     40.49 o 
  -3   2   3     2336.15     2398.57     41.20 o 
  -2   2   3     3067.96     3220.41     37.73 o 
  -1   2   3     6178.78     6318.49     47.11 o 
   0   2   3    17640.20    17408.75    180.64 o 
   1   2   3    38995.52    37756.73    540.76 o 
   2   2   3    69835.48    68455.85    730.47 o 
   3   2   3    18942.26    19230.23    282.58 o 
   4   2   3     5431.65     5516.08     96.38 o 
   5   2   3       33.67       49.93     26.04 o 
   6   2   3     3646.26     3707.75     55.83 o 
   7   2   3     8977.08     8597.62     87.07 o 
   8   2   3     5057.61     4978.72     74.82 o 
   9   2   3     3825.92     3811.74     84.71 o 
  10   2   3     1752.17     1880.12     83.24 o 
  11   2   3     1371.51     1533.24     83.06 o 
  12   2   3      759.95      737.27     83.30 o 
  13   2   3      156.61      259.41     80.67 o 
  14   2   3        7.31      110.62     80.73 o 
  15   2   3       37.22       84.12     95.46 o 
 -15   3   3      470.67      588.22    131.60 o 
 -14   3   3      485.46      445.44     98.86 o 
 -13   3   3      125.13       77.80     76.76 o 
 -12   3   3      651.77      673.97     81.26 o 
 -11   3   3      379.97      419.24     75.72 o 
 -10   3   3      275.14      260.88     56.29 o 
  -9   3   3      395.20      464.49     50.31 o 
  -8   3   3      621.01      664.67     48.72 o 
  -7   3   3      355.92      432.87     40.82 o 
  -6   3   3     2263.20     2442.36     62.99 o 
  -5   3   3     2351.84     2339.27     44.63 o 
  -4   3   3     3968.13     3846.95     46.64 o 
  -3   3   3    10205.84    10576.61     91.05 o 
  -2   3   3     6099.20     6241.91     52.26 o 
  -1   3   3    11797.97    11859.42    203.55 o 
   0   3   3     7214.72     7519.75     61.51 o 
   1   3   3     5481.75     5671.40     51.22 o 
   2   3   3     6295.79     6476.67     65.35 o 
   3   3   3     3769.76     3903.73     54.49 o 
   4   3   3     9481.72     9104.99     81.08 o 
   5   3   3    20174.25    19587.85    253.70 o 
   6   3   3     7079.05     6992.72     72.03 o 
   7   3   3     1310.00     1307.82     44.69 o 
   8   3   3     1544.83     1516.49     71.35 o 
   9   3   3       33.71      117.09     58.28 o 
  10   3   3     1298.14     1398.31     79.45 o 
  11   3   3     1388.42     1442.30     82.49 o 
  12   3   3      893.27      914.57     81.37 o 
  13   3   3      526.48      446.28     97.91 o 
  14   3   3      851.79      868.45    108.01 o 
 -15   4   3      670.05      723.44    112.64 o 
 -14   4   3      393.26      391.48     98.69 o 
 -13   4   3      170.55      102.88     85.27 o 
 -12   4   3       19.72       19.04     85.92 o 
 -11   4   3     2703.32     2597.38    110.61 o 
 -10   4   3     9961.99    10005.16    148.72 o 
  -9   4   3    20668.47    20230.05    195.74 o 
  -8   4   3    30616.72    29938.12    348.33 o 
  -7   4   3    21877.87    21462.37    227.53 o 
  -6   4   3     8937.14     8658.76    139.14 o 
  -5   4   3      663.05      606.80     43.87 o 
  -4   4   3     1063.75     1080.68     33.04 o 
  -3   4   3     1834.76     1716.99     37.97 o 
  -2   4   3    17304.04    17185.65    146.70 o 
  -1   4   3    50787.53    50597.73    212.30 o 
   0   4   3    45890.88    45718.09    343.76 o 
   1   4   3    55482.64    55430.42    455.86 o 
   2   4   3    22705.09    22870.28    235.39 o 
   3   4   3    13972.68    13739.08    105.35 o 
   4   4   3    11977.14    12242.13    146.29 o 
   5   4   3     2975.93     2892.77     59.24 o 
   6   4   3     1024.78     1134.69     49.40 o 
   7   4   3     9566.80     9475.62    160.33 o 
   8   4   3    13714.29    13134.41    164.68 o 
   9   4   3     7671.35     7662.10    156.25 o 
  10   4   3     6509.92     6622.78    159.92 o 
  11   4   3     3645.02     3353.33    105.30 o 
  12   4   3     1351.05     1332.81     99.11 o 
  13   4   3      417.05      466.36     99.16 o 
  14   4   3        7.51      134.32     96.24 o 
 -14   5   3       15.94        0.00     92.42 o 
 -13   5   3       24.46       56.52     91.72 o 
 -12   5   3      227.97      291.80     96.04 o 
 -11   5   3      103.09      156.14     88.19 o 
 -10   5   3      194.88      186.55     72.19 o 
  -9   5   3      424.73      407.00     61.74 o 
  -8   5   3      374.03      384.22     58.15 o 
  -7   5   3     3729.28     3640.66     75.71 o 
  -6   5   3     1104.96     1182.78     45.87 o 
  -5   5   3      136.64      198.78     33.29 o 
  -4   5   3       35.48       17.33     30.01 o 
  -3   5   3     3214.86     3298.16     53.55 o 
  -2   5   3     2823.97     2955.47     51.00 o 
  -1   5   3      565.33      600.65     35.26 o 
   0   5   3      243.57      203.66     31.77 o 
   1   5   3     1046.53     1081.76     38.30 o 
   2   5   3     2201.31     2170.63     44.27 o 
   3   5   3     2382.42     2447.63     42.12 o 
   4   5   3      132.14      102.43     38.43 o 
   5   5   3     1604.54     1699.65     57.12 o 
   6   5   3     4758.10     4421.91     79.91 o 
   7   5   3      535.49      613.41     60.38 o 
   8   5   3     1538.70     1324.01     72.13 o 
   9   5   3     1022.11      985.53     70.88 o 
  10   5   3       22.77        0.00     69.69 o 
  11   5   3       35.82        0.00     70.87 o 
  12   5   3        5.93        0.00     76.55 o 
  13   5   3        7.43       16.44     83.01 o 
  14   5   3        5.93        0.48     99.29 o 
 -13   6   3       69.44      131.24    101.35 o 
 -12   6   3     1032.76     1169.37    118.57 o 
 -11   6   3     2073.18     2001.16    123.10 o 
 -10   6   3     2636.60     2554.61    126.47 o 
  -9   6   3     3307.84     3013.80    125.69 o 
  -8   6   3     2149.26     2044.39     78.62 o 
  -7   6   3     7593.94     7162.65    122.25 o 
  -6   6   3     8703.05     8543.99    120.67 o 
  -5   6   3     4392.82     4291.21     74.47 o 
  -4   6   3       93.37      122.85     36.57 o 
  -3   6   3     3553.10     3557.35     61.53 o 
  -2   6   3     6011.65     5932.27     91.27 o 
  -1   6   3    10940.28    10851.39    124.58 o 
   0   6   3    20556.37    20527.73    223.53 o 
   1   6   3    12819.94    13038.32    143.39 o 
   2   6   3    19443.81    19635.09    168.21 o 
   3   6   3    10357.49    10509.12    111.87 o 
   4   6   3      483.15      537.05     48.36 o 
   5   6   3        4.34        0.00     43.61 o 
   6   6   3     1654.71     1668.81     81.17 o 
   7   6   3      798.55      799.00     64.07 o 
   8   6   3     1626.55     1628.38     78.04 o 
   9   6   3     4890.48     4257.93    160.92 o 
  10   6   3     3096.67     2981.66    115.25 o 
  11   6   3     1933.93     1834.33    106.54 o 
  12   6   3      334.27      422.33     87.89 o 
  13   6   3       19.82       58.29     84.80 o 
 -12   7   3     2161.77     2087.19    136.31 o 
 -11   7   3     1034.54     1082.51    116.43 o 
 -10   7   3      650.62      683.28     99.24 o 
  -9   7   3      563.24      528.70     93.89 o 
  -8   7   3       11.62        0.00     76.22 o 
  -7   7   3     1604.86     1656.16     88.50 o 
  -6   7   3     8043.87     8119.27    137.01 o 
  -5   7   3     7544.98     7710.90    130.39 o 
  -4   7   3    15028.51    15072.89    199.69 o 
  -3   7   3    13591.79    13935.36    127.98 o 
  -2   7   3     5059.24     5102.45     76.83 o 
  -1   7   3      590.02      615.38     42.84 o 
   0   7   3     1310.11     1279.73     50.38 o 
   1   7   3      323.61      356.71     42.36 o 
   2   7   3     3199.08     3365.84     74.72 o 
   3   7   3    11579.06    11612.37    130.50 o 
   4   7   3     8253.12     8388.43    112.09 o 
   5   7   3     6906.75     7254.88    108.61 o 
   6   7   3     9257.50     9283.30    146.33 o 
   7   7   3     3085.93     3004.76    106.51 o 
   8   7   3      697.20      784.58     81.82 o 
   9   7   3       58.81        0.00     72.45 o 
  10   7   3        7.97        0.00     77.21 o 
  11   7   3      622.55      526.99     90.90 o 
  12   7   3     1556.63     1467.91    111.75 o 
 -11   8   3        1.15        0.00     97.52 o 
 -10   8   3      250.83      179.34     96.70 o 
  -9   8   3      622.77      666.41    101.21 o 
  -8   8   3      785.38      764.68     98.94 o 
  -7   8   3      629.42      518.98     76.72 o 
  -6   8   3     1106.28     1026.40     80.81 o 
  -5   8   3     1029.52     1019.65     69.58 o 
  -4   8   3      402.46      463.94     62.11 o 
  -3   8   3       82.67      141.58     54.94 o 
  -2   8   3     1258.96     1320.95     55.31 o 
  -1   8   3     4058.28     3986.11     74.60 o 
   0   8   3     4476.76     4537.60     85.71 o 
   1   8   3     1728.03     1691.98     65.41 o 
   2   8   3      507.97      551.94     55.07 o 
   3   8   3       84.42       65.15     49.97 o 
   4   8   3      187.91      263.37     52.49 o 
   5   8   3        0.85       41.22     58.19 o 
   6   8   3       29.95      126.27     67.17 o 
   7   8   3       29.52       70.35     69.87 o 
   8   8   3      438.40      458.36     80.05 o 
   9   8   3      737.04      629.49     88.39 o 
  10   8   3      263.21      243.31     83.07 o 
  11   8   3       24.96       46.33     90.36 o 
 -10   9   3      297.52      209.07     96.02 o 
  -9   9   3       81.17        9.51     91.61 o 
  -8   9   3      272.33      333.87     94.32 o 
  -7   9   3     1678.51     1666.15    117.09 o 
  -6   9   3     2444.54     2511.64    108.13 o 
  -5   9   3     2450.60     2545.58    104.86 o 
  -4   9   3     6443.18     6377.63    153.18 o 
  -3   9   3     9356.20     9632.96    153.91 o 
  -2   9   3     5363.65     5524.27    112.09 o 
  -1   9   3      764.56      743.89     68.51 o 
   0   9   3        5.50        0.00     47.17 o 
   1   9   3      571.27      635.69     57.78 o 
   2   9   3     3716.37     3729.17     89.95 o 
   3   9   3     4916.18     5392.07    106.44 o 
   4   9   3     2743.40     2746.81    101.14 o 
   5   9   3     2267.83     2383.45    101.06 o 
   6   9   3     3918.63     3953.52    122.60 o 
   7   9   3     3280.34     3214.00    119.92 o 
   8   9   3      715.26      707.62     90.75 o 
   9   9   3       19.03        0.00     91.07 o 
  -8  10   3      439.99      313.86     97.96 o 
  -7  10   3      248.88      202.58     98.35 o 
  -6  10   3      282.31      283.55     95.69 o 
  -5  10   3      226.51      278.27     77.02 o 
  -4  10   3       40.75        6.26     76.66 o 
  -3  10   3        9.85       28.92     85.79 o 
  -2  10   3      481.42      477.54     90.37 o 
  -1  10   3     1160.29     1124.61     82.32 o 
   0  10   3     1955.92     1931.60     93.67 o 
   1  10   3     1332.92     1282.94     76.42 o 
   2  10   3      672.39      654.13     70.89 o 
   3  10   3      114.05      176.42     71.39 o 
   4  10   3       65.31       40.97     72.65 o 
   5  10   3        3.59       33.86     73.54 o 
   6  10   3       71.72       60.23     75.44 o 
   7  10   3      419.32      393.46     83.98 o 
   8  10   3      753.00      729.36    110.33 o 
  -6  11   3      264.14      283.49     99.67 o 
  -5  11   3      727.51      791.15    130.37 o 
  -4  11   3     1970.02     2178.06    131.32 o 
  -3  11   3     2988.32     3165.97    144.46 o 
  -2  11   3     1334.75     1453.87    116.86 o 
  -1  11   3      384.53      336.95     96.76 o 
   0  11   3      134.74      164.26     91.42 o 
   1  11   3       12.53       71.45     82.71 o 
   2  11   3      619.15      731.95    105.41 o 
   3  11   3     2054.83     2084.04    116.50 o 
   4  11   3     1640.29     1906.71    108.04 o 
   5  11   3     1088.03     1199.94    101.12 o 
 -16   0   4      612.02      422.35    211.56 o 
 -15   0   4     1297.80     1165.05    166.45 o 
 -14   0   4     1050.88     1162.84    156.64 o 
 -13   0   4     2277.42     2194.40    114.33 o 
 -12   0   4     4569.73     5097.70    144.12 o 
 -11   0   4     8703.04     8456.80    171.91 o 
 -10   0   4     5776.83     5783.49    213.93 o 
  -9   0   4      159.60      119.39     61.96 o 
  -8   0   4     5156.65     5426.41    119.33 o 
  -7   0   4    18851.83    19504.67    349.33 o 
  -6   0   4    38565.95    37639.37    255.95 o 
  -5   0   4    46473.66    45480.31    753.63 o 
  -4   0   4    34928.68    35007.33    586.94 o 
  -3   0   4    11154.31    11369.70     94.93 o 
  -2   0   4    12945.98    13310.36     89.48 o 
  -1   0   4     2092.02     2022.06     29.99 o 
   0   0   4     7475.32     8357.12     91.02 o 
   1   0   4    94275.41    92486.03   1441.52 o 
   2   0   4     5445.73     5569.73    197.54 o 
   3   0   4    35626.20    35433.52    663.71 o 
   4   0   4    64564.30    64217.94    841.28 o 
   5   0   4    51156.20    49345.71    306.59 o 
   6   0   4     8582.07     8531.72    190.43 o 
   7   0   4      469.96      773.94     61.44 o 
   8   0   4      322.48      220.05     60.92 o 
   9   0   4    10045.94     9989.90    345.45 o 
  10   0   4    12734.99    12686.48    234.87 o 
  11   0   4     4974.29     5013.61    196.37 o 
  12   0   4     3180.34     3257.72    148.74 o 
  13   0   4     3249.21     3398.44    204.77 o 
  14   0   4     2300.68     2768.65    198.36 o 
  15   0   4      736.16      977.67    164.19 o 
 -15   1   4       64.87      134.35     93.60 o 
 -14   1   4      215.13      251.89     76.54 o 
 -13   1   4      282.40      330.17     72.98 o 
 -12   1   4      438.82      407.99     58.22 o 
 -11   1   4     1135.35     1149.56     64.40 o 
 -10   1   4     4152.88     4291.01     86.09 o 
  -9   1   4     2999.25     3167.20     72.79 o 
  -8   1   4      114.21      105.59     39.78 o 
  -7   1   4      553.50      596.28     42.77 o 
  -6   1   4     6491.75     6592.70     77.31 o 
  -5   1   4     1903.44     1993.46     45.86 o 
  -4   1   4      299.26      342.13     26.88 o 
  -3   1   4     2333.13     2440.47     34.00 o 
  -2   1   4     2203.69     2437.38     50.09 o 
  -1   1   4     8217.59     8299.39     84.46 o 
   0   1   4     2474.84     2532.97     36.07 o 
   1   1   4    28163.44    28315.30    301.68 o 
   2   1   4     1118.31     1161.58     47.42 o 
   3   1   4     1909.08     2007.02     37.69 o 
   4   1   4     2935.76     2890.23     62.60 o 
   5   1   4     2312.07     2516.03     72.75 o 
   6   1   4     1409.49     1488.86     43.21 o 
   7   1   4     4073.81     4094.72     90.98 o 
   8   1   4     2650.07     2474.17     61.03 o 
   9   1   4     1780.54     1869.36     69.97 o 
  10   1   4       65.95       86.54     53.52 o 
  11   1   4       13.96       84.28     59.93 o 
  12   1   4      101.68      172.71     73.02 o 
  13   1   4       27.50      167.85     80.53 o 
  14   1   4        3.78       82.84     84.94 o 
  15   1   4       72.98       69.40     99.35 o 
 -15   2   4     1738.55     1735.99    146.82 o 
 -14   2   4     2187.61     2434.75    115.83 o 
 -13   2   4     1243.76     1320.73     96.31 o 
 -12   2   4     2243.12     2349.79     84.96 o 
 -11   2   4       67.44      112.15     54.03 o 
 -10   2   4      378.23      371.77     48.72 o 
  -9   2   4     1117.69     1161.12     55.46 o 
  -8   2   4     2161.94     2199.03     60.28 o 
  -7   2   4     5354.90     5241.86     84.20 o 
  -6   2   4    10185.40     9913.34    121.54 o 
  -5   2   4    21921.93    22271.09    182.42 o 
  -4   2   4     8525.54     8293.45    137.64 o 
  -3   2   4      739.96      885.57     29.70 o 
  -2   2   4      800.61      960.08     27.59 o 
  -1   2   4     1524.40     1602.89     25.12 o 
   0   2   4     4070.72     3948.59     39.18 o 
   1   2   4     8124.27     7936.46    124.03 o 
   2   2   4     1325.36     1295.26     32.29 o 
   3   2   4    23547.98    23289.39    312.27 o 
   4   2   4    44184.18    44416.81    539.63 o 
   5   2   4    12120.39    12302.90    138.30 o 
   6   2   4      337.83      411.00     30.76 o 
   7   2   4      104.54      105.41     34.47 o 
   8   2   4      108.65      121.90     44.09 o 
   9   2   4      864.55      842.50     56.78 o 
  10   2   4     5094.86     4969.67    111.93 o 
  11   2   4     5060.91     5113.05    119.53 o 
  12   2   4     2595.58     2648.36    110.29 o 
  13   2   4     1551.87     1785.97    106.24 o 
  14   2   4      857.25      881.33     97.29 o 
  15   2   4      165.19      214.15    103.72 o 
 -15   3   4      183.10      119.69     98.20 o 
 -14   3   4       12.45        0.00     85.93 o 
 -13   3   4      284.27      255.28     89.64 o 
 -12   3   4     1732.87     1782.83     98.03 o 
 -11   3   4     4582.38     4329.16    105.11 o 
 -10   3   4     8426.91     8484.41    199.68 o 
  -9   3   4    16529.18    15994.16    190.25 o 
  -8   3   4    23627.24    23916.13    293.17 o 
  -7   3   4    17033.13    16655.12    214.77 o 
  -6   3   4     9626.06     9838.40     86.07 o 
  -5   3   4     6395.36     6942.00     71.57 o 
  -4   3   4    18997.30    18556.32    101.18 o 
  -3   3   4    41650.42    40678.52    238.36 o 
  -2   3   4    62113.95    62641.99    731.42 o 
  -1   3   4    23777.82    23506.72    174.86 o 
   0   3   4    43991.88    42101.85    225.30 o 
   1   3   4    33841.49    32720.26    405.30 o 
   2   3   4    32871.04    33746.46    318.78 o 
   3   3   4     4095.05     3963.53     80.23 o 
   4   3   4      288.73      335.60     30.94 o 
   5   3   4    18969.26    19181.24    211.54 o 
   6   3   4    17209.54    16476.59    196.34 o 
   7   3   4    14726.76    14469.38    174.68 o 
   8   3   4    11099.96    11070.68    141.39 o 
   9   3   4     9113.00     8746.02    216.20 o 
  10   3   4     5202.00     4985.19    113.37 o 
  11   3   4      739.26      803.94     74.34 o 
  12   3   4        1.94        4.26     72.69 o 
  13   3   4      119.05      199.74     80.26 o 
  14   3   4      228.69      222.55     97.53 o 
 -15   4   4        4.19       33.71     94.28 o 
 -14   4   4        7.30        0.00     89.04 o 
 -13   4   4       32.09        0.00     88.65 o 
 -12   4   4      368.41      255.35     88.44 o 
 -11   4   4      815.60      704.65     83.29 o 
 -10   4   4      115.03      161.55     61.85 o 
  -9   4   4        4.27       52.95     50.95 o 
  -8   4   4      558.63      673.25     54.99 o 
  -7   4   4     2387.81     2268.34     55.19 o 
  -6   4   4      189.02      212.47     33.12 o 
  -5   4   4       37.85       29.28     27.61 o 
  -4   4   4      242.09      221.47     27.85 o 
  -3   4   4     1199.56     1241.46     81.78 o 
  -2   4   4     7064.03     7214.50     86.50 o 
  -1   4   4     1230.92     1281.11     36.29 o 
   0   4   4     4628.41     4781.74     55.97 o 
   1   4   4    16253.22    16330.92     97.78 o 
   2   4   4      408.18      392.37     26.54 o 
   3   4   4       57.57       89.66     32.99 o 
   4   4   4      118.46      104.98     35.59 o 
   5   4   4      382.24      515.01     50.18 o 
   6   4   4      818.67      949.96     62.30 o 
   7   4   4       94.41      212.91     56.03 o 
   8   4   4        0.82       49.17     62.40 o 
   9   4   4      541.60      422.41     64.06 o 
  10   4   4      498.01      560.01     68.31 o 
  11   4   4       56.55      120.00     66.58 o 
  12   4   4        7.88        0.00     72.94 o 
  13   4   4      251.55      252.23     93.82 o 
  14   4   4       55.52       67.69     95.95 o 
 -14   5   4       35.45        2.55     94.20 o 
 -13   5   4      753.69      815.29    106.77 o 
 -12   5   4     2142.03     2256.13    132.37 o 
 -11   5   4     5030.64     5135.71    162.66 o 
 -10   5   4     8743.78     8788.19    193.46 o 
  -9   5   4     9971.75     9660.12    142.69 o 
  -8   5   4     8036.53     7904.28    147.02 o 
  -7   5   4     3560.05     3445.12     75.78 o 
  -6   5   4      433.47      393.86     43.79 o 
  -5   5   4       82.78       84.32     31.51 o 
  -4   5   4     3513.31     3475.07     54.64 o 
  -3   5   4    18994.80    19216.26    117.42 o 
  -2   5   4    32223.46    32060.07    250.83 o 
  -1   5   4    44100.88    43186.09    300.29 o 
   0   5   4    24332.21    23839.42    130.85 o 
   1   5   4    21088.78    20679.55    164.55 o 
   2   5   4     3350.27     3247.01     52.53 o 
   3   5   4     1015.79     1051.80     46.70 o 
   4   5   4      745.43      756.56     46.54 o 
   5   5   4     2924.54     2921.49     67.31 o 
   6   5   4    11973.54    11862.84    200.12 o 
   7   5   4     9776.44     9355.72    122.59 o 
   8   5   4     6549.65     6615.27    121.76 o 
   9   5   4     5291.54     5144.24    114.39 o 
  10   5   4     2897.06     2935.39     99.89 o 
  11   5   4      549.45      541.05     82.35 o 
  12   5   4      141.28      119.49     80.44 o 
  13   5   4       23.82       31.88     82.07 o 
 -13   6   4      627.54      735.50    114.30 o 
 -12   6   4      322.28      430.69    101.96 o 
 -11   6   4       39.12      131.31     87.60 o 
 -10   6   4      100.94      100.32     82.92 o 
  -9   6   4       26.01       12.61     66.87 o 
  -8   6   4     1911.38     1826.92     90.16 o 
  -7   6   4     5589.21     5303.03    113.54 o 
  -6   6   4     4549.21     4544.11     93.58 o 
  -5   6   4     3066.41     3065.83     68.01 o 
  -4   6   4    10837.45    10654.36    182.24 o 
  -3   6   4    10645.93    11141.34    132.68 o 
  -2   6   4      342.80      379.85     37.19 o 
  -1   6   4       16.90      107.67     37.97 o 
   0   6   4       26.05       40.11     39.92 o 
   1   6   4      571.74      501.92     37.76 o 
   2   6   4     5733.73     5617.98     70.81 o 
   3   6   4    11962.00    11843.98    125.73 o 
   4   6   4     7830.03     7622.46    108.95 o 
   5   6   4    10134.50     9661.59    115.62 o 
   6   6   4     8181.87     7942.24    130.93 o 
   7   6   4      139.21       98.88     56.09 o 
   8   6   4      156.81      148.42     60.90 o 
   9   6   4      251.24      259.66     71.94 o 
  10   6   4      582.29      488.11     80.78 o 
  11   6   4     1037.34      992.76     96.71 o 
  12   6   4      951.25      919.25     96.90 o 
  13   6   4      320.62      329.48     92.05 o 
 -12   7   4      737.53      716.79    131.34 o 
 -11   7   4     1571.50     1473.48    122.06 o 
 -10   7   4     1713.59     1662.87    116.20 o 
  -9   7   4     2184.65     2075.83    120.19 o 
  -8   7   4      876.25      791.34     80.80 o 
  -7   7   4     1107.21     1126.36     83.05 o 
  -6   7   4     1142.32     1076.57     80.61 o 
  -5   7   4      137.90      196.96     55.79 o 
  -4   7   4      381.67      489.85     49.44 o 
  -3   7   4     1010.69     1033.71     53.00 o 
  -2   7   4     6677.07     6633.10     84.56 o 
  -1   7   4    10534.07    10598.36    104.18 o 
   0   7   4    18994.58    18913.48    135.97 o 
   1   7   4     8813.98     8774.22    140.89 o 
   2   7   4     2284.57     2340.52     68.65 o 
   3   7   4      179.20      283.71     50.22 o 
   4   7   4      167.44      270.98     50.00 o 
   5   7   4      779.90      757.43     65.37 o 
   6   7   4     1244.11     1337.02     73.87 o 
   7   7   4     3535.39     3283.51     98.15 o 
   8   7   4     3115.47     2908.16    111.89 o 
   9   7   4     2920.49     2960.52    118.01 o 
  10   7   4      922.38      877.73     91.94 o 
  11   7   4      327.55      312.89     84.30 o 
  12   7   4       15.75       57.60     87.25 o 
 -11   8   4      247.20      288.14    103.35 o 
 -10   8   4       28.56        0.00     91.77 o 
  -9   8   4       69.26      139.21     88.67 o 
  -8   8   4     2430.34     2409.13    125.32 o 
  -7   8   4     5484.42     5350.98    159.97 o 
  -6   8   4     8326.97     8309.69    158.46 o 
  -5   8   4    10415.04    10522.52    179.87 o 
  -4   8   4    10658.46    10567.49    142.13 o 
  -3   8   4     8307.61     8289.28    158.78 o 
  -2   8   4     2421.97     2461.76     69.82 o 
  -1   8   4      216.58      202.79     44.04 o 
   0   8   4     1860.35     1731.71     63.51 o 
   1   8   4     8280.57     8199.10    112.17 o 
   2   8   4    16564.12    16429.66    157.34 o 
   3   8   4    10466.89    10305.49    159.89 o 
   4   8   4     6198.77     6171.76    116.65 o 
   5   8   4     3822.93     3704.75     99.47 o 
   6   8   4     2682.48     2581.08    102.32 o 
   7   8   4      730.94      773.72     82.21 o 
   8   8   4       34.47        0.00     70.11 o 
   9   8   4      281.40      218.80     79.03 o 
  10   8   4      547.77      495.24     90.24 o 
  11   8   4     1186.45     1046.78    103.40 o 
 -10   9   4       15.54       23.74     93.75 o 
  -9   9   4        1.73        0.00     91.44 o 
  -8   9   4        0.18       18.14     88.37 o 
  -7   9   4       67.91      125.13     89.95 o 
  -6   9   4      235.15      151.56     75.21 o 
  -5   9   4        3.51        0.00     68.29 o 
  -4   9   4        1.65       33.82     70.63 o 
  -3   9   4        6.02        0.00     63.40 o 
  -2   9   4       18.21        0.00     54.51 o 
  -1   9   4        6.98        0.00     51.27 o 
   0   9   4       37.61       10.40     49.02 o 
   1   9   4       18.54       29.73     50.49 o 
   2   9   4        3.26       91.80     54.87 o 
   3   9   4       89.76       88.01     56.15 o 
   4   9   4       38.14       17.92     58.68 o 
   5   9   4        9.08       13.72     65.93 o 
   6   9   4      114.85      132.00     72.63 o 
   7   9   4      238.70      273.09     76.80 o 
   8   9   4       65.28        0.00     75.62 o 
   9   9   4       22.99        8.87     81.86 o 
  -8  10   4      747.31      674.19    112.49 o 
  -7  10   4     1180.63     1048.76    109.45 o 
  -6  10   4     1333.88     1299.90    100.98 o 
  -5  10   4     1779.97     1784.80    104.70 o 
  -4  10   4     2413.23     2302.37    107.62 o 
  -3  10   4     2106.57     2233.96    119.94 o 
  -2  10   4      224.62      224.16     86.65 o 
  -1  10   4       27.55        0.00     76.29 o 
   0  10   4       90.21      100.12     67.02 o 
   1  10   4     1166.41     1136.53     74.26 o 
   2  10   4     3972.16     3899.53    100.42 o 
   3  10   4     3640.61     3706.93    118.09 o 
   4  10   4     1723.14     1987.54    102.54 o 
   5  10   4     1440.69     1585.17     96.36 o 
   6  10   4     1176.09     1244.64     96.24 o 
   7  10   4      299.28      251.35     82.20 o 
  -6  11   4      108.52       86.32     98.91 o 
  -5  11   4        7.28       31.42     94.73 o 
  -4  11   4      369.56      344.27    103.74 o 
  -3  11   4     1450.48     1538.40    120.61 o 
  -2  11   4     2008.12     2111.93    127.42 o 
  -1  11   4     2067.56     2195.13    125.67 o 
   0  11   4     2124.38     2219.95    123.60 o 
   1  11   4     1493.00     1262.67    176.17 o 
   2  11   4      180.08      212.91     99.43 o 
   3  11   4       50.20       28.91     80.52 o 
   4  11   4      237.86      309.61     83.96 o 
   5  11   4      380.32      371.81     87.63 o 
 -15   1   5     2293.75     2326.38    191.08 o 
 -14   1   5     1613.52     1861.04     97.16 o 
 -13   1   5      783.97      900.82     72.41 o 
 -12   1   5     1247.13     1353.57     75.98 o 
 -11   1   5      646.00      764.46     59.84 o 
 -10   1   5     1260.34     1295.92     62.84 o 
  -9   1   5     2493.79     2434.57     66.90 o 
  -8   1   5     7681.50     7478.82    113.66 o 
  -7   1   5    19465.20    18991.38    264.98 o 
  -6   1   5    57751.49    55539.82    357.53 o 
  -5   1   5    43001.12    42517.31    386.58 o 
  -4   1   5     7540.22     7880.52    106.60 o 
  -3   1   5     2457.85     2528.51     37.53 o 
  -2   1   5     3692.53     3588.12     53.30 o 
  -1   1   5    18174.03    18118.85    177.44 o 
   0   1   5    20883.74    22236.23    203.98 o 
   1   1   5    13833.09    14052.51     74.80 o 
   2   1   5    29699.00    30707.85    279.19 o 
   3   1   5    29060.65    29323.13    144.08 o 
   4   1   5    35048.42    35131.71    246.20 o 
   5   1   5     4753.56     4554.60     54.84 o 
   6   1   5      675.79      658.17     35.22 o 
   7   1   5      720.41      699.68     40.53 o 
   8   1   5     4218.89     4147.90    112.36 o 
   9   1   5    10823.06    10744.22    270.77 o 
  10   1   5    11636.84    11510.67    287.64 o 
  11   1   5     3801.93     3868.76    121.27 o 
  12   1   5     1461.12     1456.82     96.05 o 
  13   1   5     1274.30     1459.34     99.45 o 
  14   1   5      279.49      269.93     94.51 o 
  15   1   5       26.23       36.79     96.71 o 
 -15   2   5      146.93      286.28    101.40 o 
 -14   2   5     1000.76     1069.48    106.58 o 
 -13   2   5     2289.05     2384.93    133.44 o 
 -12   2   5     1938.69     2030.56     82.39 o 
 -11   2   5     2566.51     2656.96     86.07 o 
 -10   2   5     4351.59     4342.65     85.44 o 
  -9   2   5     4049.05     4072.77     77.93 o 
  -8   2   5     2038.29     2004.08     57.71 o 
  -7   2   5        8.97       13.29     34.96 o 
  -6   2   5     1242.52     1151.96     42.43 o 
  -5   2   5    22701.83    22084.63    146.43 o 
  -4   2   5    43681.13    43334.81    433.12 o 
  -3   2   5    22617.20    23047.21    253.65 o 
  -2   2   5    24149.37    23904.22    221.79 o 
  -1   2   5     5480.96     5447.07     43.81 o 
   0   2   5    27270.49    27196.98    310.33 o 
   1   2   5      530.22      476.02     23.82 o 
   2   2   5       15.55       29.26     19.55 o 
   3   2   5      188.80      210.79     27.24 o 
   4   2   5     8129.62     7828.86     87.33 o 
   5   2   5    15989.30    16488.55    135.59 o 
   6   2   5    12272.89    11778.73    138.00 o 
   7   2   5    15688.37    15739.96    134.97 o 
   8   2   5     8521.72     8414.05    126.01 o 
   9   2   5     4222.56     3852.91     85.39 o 
  10   2   5       37.02      119.67     60.81 o 
  11   2   5       70.41      126.23     71.26 o 
  12   2   5      241.33      199.67     74.40 o 
  13   2   5      574.71      670.29     88.93 o 
  14   2   5      532.88      620.14     95.75 o 
 -15   3   5      776.10      840.79    110.59 o 
 -14   3   5      581.33      685.53    103.40 o 
 -13   3   5      356.23      315.06     92.02 o 
 -12   3   5     1279.07     1274.89    104.27 o 
 -11   3   5        8.66       56.27     53.55 o 
 -10   3   5     1840.31     1797.36     72.97 o 
  -9   3   5     5496.59     5510.33    110.49 o 
  -8   3   5     4388.74     4336.18     74.18 o 
  -7   3   5     3973.23     3857.39     64.51 o 
  -6   3   5     6223.84     5891.15     92.92 o 
  -5   3   5      429.96      414.78     38.12 o 
  -4   3   5       82.73      139.94     31.38 o 
  -3   3   5      441.75      416.53     66.10 o 
  -2   3   5        1.77        0.00     24.87 o 
  -1   3   5     2560.43     2624.22     38.56 o 
   0   3   5     4331.94     4122.44     48.23 o 
   1   3   5     7864.27     7907.57     83.87 o 
   2   3   5      309.46      345.52     25.74 o 
   3   3   5      758.70      677.56     34.82 o 
   4   3   5      404.02      440.88     46.58 o 
   5   3   5       55.75      184.60     81.24 o 
   6   3   5      109.97       98.92     47.36 o 
   7   3   5       68.84      137.93     52.56 o 
   8   3   5       29.71       76.69     56.55 o 
   9   3   5      704.85      742.98     66.37 o 
  10   3   5     1752.12     1840.92     83.56 o 
  11   3   5      613.10      671.28     72.48 o 
  12   3   5      133.66       38.93     75.16 o 
  13   3   5      524.30      582.84     89.93 o 
  14   3   5      210.37      265.29    101.62 o 
 -15   4   5      142.75       69.13     98.31 o 
 -14   4   5      617.57      543.12    101.72 o 
 -13   4   5     1122.09     1106.15    109.49 o 
 -12   4   5     2462.04     2433.44    126.87 o 
 -11   4   5     4837.92     4931.65    130.44 o 
 -10   4   5     8480.04     8409.25    138.59 o 
  -9   4   5     8254.16     8229.86    117.41 o 
  -8   4   5     6316.61     6241.14     99.20 o 
  -7   4   5      388.16      385.69     46.43 o 
  -6   4   5      113.09      136.54     30.43 o 
  -5   4   5     6704.99     6738.70     81.46 o 
  -4   4   5    35055.34    34761.73    197.21 o 
  -3   4   5    60465.28    61501.38    474.77 o 
  -2   4   5    78415.57    76117.20    474.56 o 
  -1   4   5    68400.99    65527.61    405.12 o 
   0   4   5    32136.52    32247.54    311.94 o 
   1   4   5    15724.37    15671.26    128.19 o 
   2   4   5        2.47        0.00     24.59 o 
   3   4   5     3005.94     3038.55     58.00 o 
   4   4   5    12878.49    12850.09    134.53 o 
   5   4   5    30239.90    29405.08    379.43 o 
   6   4   5    31370.09    31138.55    217.82 o 
   7   4   5    25633.75    24254.30    268.13 o 
   8   4   5    17710.36    17579.93    183.50 o 
   9   4   5     3493.07     3559.68    108.72 o 
  10   4   5      468.47      458.78     67.17 o 
  11   4   5      342.23      217.39     64.91 o 
  12   4   5      249.94      175.67     79.00 o 
  13   4   5      674.88      645.04    107.89 o 
  14   4   5     1221.80     1163.19    122.73 o 
 -14   5   5       78.89       95.18     99.41 o 
 -13   5   5       11.45       50.65     92.76 o 
 -12   5   5       30.31       79.84     94.62 o 
 -11   5   5      281.23      302.97     90.47 o 
 -10   5   5       29.24       98.39     67.56 o 
  -9   5   5     1139.75     1018.38     78.18 o 
  -8   5   5     5701.02     5582.18     96.16 o 
  -7   5   5     2717.57     2654.47     68.98 o 
  -6   5   5      103.70       44.52     39.32 o 
  -5   5   5       22.07       23.72     37.20 o 
  -4   5   5       22.28       40.22     34.62 o 
  -3   5   5      752.05      743.24     46.87 o 
  -2   5   5    12228.27    12285.36    158.70 o 
  -1   5   5     1060.31      953.54     39.96 o 
   0   5   5       41.39        4.23     30.08 o 
   1   5   5      269.91      271.64     32.20 o 
   2   5   5       54.09       73.80     28.79 o 
   3   5   5      151.30      101.40     38.45 o 
   4   5   5      112.93      149.81     41.55 o 
   5   5   5     2153.05     2197.10     64.33 o 
   6   5   5     4206.06     4476.34     96.52 o 
   7   5   5      806.06      855.26     61.92 o 
   8   5   5      852.25      941.22     70.76 o 
   9   5   5      253.42      285.67     64.52 o 
  10   5   5      202.14      294.00     66.72 o 
  11   5   5       74.40       49.22     76.38 o 
  12   5   5      157.12      237.89     82.26 o 
  13   5   5       41.11        0.00     94.71 o 
 -13   6   5     2167.56     2115.20    140.80 o 
 -12   6   5     3646.72     3915.00    189.42 o 
 -11   6   5     5145.26     5130.46    183.75 o 
 -10   6   5     3925.51     3852.73    143.31 o 
  -9   6   5     1777.16     1766.93     91.67 o 
  -8   6   5      126.63      165.61     65.07 o 
  -7   6   5       88.34       72.08     66.58 o 
  -6   6   5     5556.64     5331.12     87.57 o 
  -5   6   5    10708.12    10610.46    133.08 o 
  -4   6   5    15978.20    15711.35    163.53 o 
  -3   6   5    13321.15    13492.54    121.61 o 
  -2   6   5     9431.20     9270.52     90.75 o 
  -1   6   5    11798.50    11817.57    101.19 o 
   0   6   5     6101.34     5912.56     74.69 o 
   1   6   5     1155.98     1167.49     44.26 o 
   2   6   5      130.71      120.20     41.67 o 
   3   6   5     1607.85     1609.58     59.08 o 
   4   6   5     6836.70     6950.94     99.49 o 
   5   6   5     6320.26     6319.85    110.46 o 
   6   6   5     3590.46     3657.93     93.92 o 
   7   6   5     2203.13     2423.90     85.70 o 
   8   6   5     3620.82     3474.68    100.64 o 
   9   6   5     3462.00     3545.06    105.90 o 
  10   6   5     1155.56     1204.87     96.59 o 
  11   6   5      239.24      238.12     82.36 o 
  12   6   5       62.27       46.25     82.57 o 
 -12   7   5        4.46        0.00    101.16 o 
 -11   7   5        5.27       33.16     95.72 o 
 -10   7   5       24.50        0.00     83.30 o 
  -9   7   5      632.23      546.99     90.84 o 
  -8   7   5     3248.64     3064.95    110.28 o 
  -7   7   5     6203.82     6229.55    154.12 o 
  -6   7   5     6924.94     6821.37    140.23 o 
  -5   7   5    10324.99     9890.44    156.76 o 
  -4   7   5     8297.73     8335.37    104.50 o 
  -3   7   5      300.88      284.85     46.12 o 
  -2   7   5      473.44      488.03     42.90 o 
  -1   7   5     1200.46     1176.79     49.22 o 
   0   7   5     3224.44     3235.53     73.67 o 
   1   7   5    13970.31    13655.23    238.87 o 
   2   7   5    21647.29    21668.31    341.76 o 
   3   7   5    15816.05    16063.33    164.43 o 
   4   7   5     5870.66     6330.89    110.32 o 
   5   7   5     1784.74     1689.58     75.94 o 
   6   7   5       96.37       64.63     56.62 o 
   7   7   5       81.84       73.53     58.22 o 
   8   7   5      748.43      792.33     86.87 o 
   9   7   5     1963.47     1961.24    107.85 o 
  10   7   5     1916.08     1910.49    108.44 o 
  11   7   5     2520.33     2664.31    125.99 o 
  12   7   5     1310.73     1449.76    111.63 o 
 -11   8   5      401.91      331.97    102.53 o 
 -10   8   5      593.16      373.39     96.66 o 
  -9   8   5      244.75      181.72     92.47 o 
  -8   8   5       59.82       40.48     74.60 o 
  -7   8   5       43.39       35.08     70.03 o 
  -6   8   5      319.48      282.36     71.74 o 
  -5   8   5       65.26      144.35     69.15 o 
  -4   8   5       38.54        0.00     64.21 o 
  -3   8   5      477.33      523.87     52.68 o 
  -2   8   5     5281.67     5466.89     91.40 o 
  -1   8   5     6950.62     7068.72     94.38 o 
   0   8   5     3966.58     4112.88     84.90 o 
   1   8   5      571.57      771.85     57.89 o 
   2   8   5       39.56      140.70     51.50 o 
   3   8   5       86.45      153.50     50.81 o 
   4   8   5      203.56      216.65     58.11 o 
   5   8   5     1803.92     1871.02     82.24 o 
   6   8   5     1209.92     1244.34     76.49 o 
   7   8   5     1161.94     1231.59     92.74 o 
   8   8   5      338.82      285.83     79.00 o 
   9   8   5       97.53      102.15     78.96 o 
  10   8   5       20.05        0.00     82.48 o 
 -10   9   5      658.75      600.44    111.46 o 
  -9   9   5     2791.36     2800.07    143.46 o 
  -8   9   5     4976.67     5210.51    184.88 o 
  -7   9   5     3277.98     3300.77    122.85 o 
  -6   9   5     1438.29     1447.45     96.74 o 
  -5   9   5     2477.56     2464.84    106.10 o 
  -4   9   5     2073.98     1843.98     93.40 o 
  -3   9   5      458.19      519.98     75.31 o 
  -2   9   5      240.49      153.40     73.06 o 
  -1   9   5     2649.62     2656.62     83.54 o 
   0   9   5     6686.41     6702.54    117.36 o 
   1   9   5     8057.32     8278.70    130.08 o 
   2   9   5     5585.59     5706.55    118.35 o 
   3   9   5     3290.00     3416.03    105.36 o 
   4   9   5     2062.75     1947.59     84.59 o 
   5   9   5      993.28      931.85     84.23 o 
   6   9   5       64.80       34.41     72.32 o 
   7   9   5      293.74      238.78     76.41 o 
   8   9   5      973.71     1015.76     95.08 o 
   9   9   5      676.07      664.24     90.91 o 
  -8  10   5       17.78      167.33    102.93 o 
  -7  10   5        0.28        0.00     94.89 o 
  -6  10   5       16.62       12.09     75.79 o 
  -5  10   5       14.12        0.00     75.76 o 
  -4  10   5       85.35       62.16     73.31 o 
  -3  10   5      940.17      926.43     99.09 o 
  -2  10   5     2024.51     2052.24    115.12 o 
  -1  10   5     1080.73     1038.95     98.42 o 
   0  10   5      499.20      536.20     75.29 o 
   1  10   5      106.68      158.88     61.84 o 
   2  10   5        1.24       85.02     67.78 o 
   3  10   5       67.67      104.62     70.97 o 
   4  10   5      162.55      149.10     74.58 o 
   5  10   5      622.84      530.86     82.02 o 
   6  10   5      839.55      822.05     90.97 o 
   7  10   5      876.88      883.17     96.48 o 
  -5  11   5      797.38      634.02    106.35 o 
  -4  11   5      586.53      568.26    101.92 o 
  -3  11   5      192.58      159.77     93.71 o 
  -2  11   5        0.27        3.50     89.60 o 
  -1  11   5       18.71        0.00     86.98 o 
   0  11   5      331.42      334.39     94.64 o 
   1  11   5     1807.29     1779.42    160.96 o 
   2  11   5     2747.69     3008.37    171.08 o 
   3  11   5     1739.28     1844.47    125.78 o 
   4  11   5      610.93      617.20     96.53 o 
   5  11   5      233.46      152.11     84.04 o 
 -15   0   6     1009.19     1148.97    160.55 o 
 -14   0   6      224.46      231.21    103.29 o 
 -13   0   6      210.24      252.39     96.79 o 
 -12   0   6       43.32        0.00     74.87 o 
 -11   0   6      155.34       99.88     77.74 o 
 -10   0   6    10161.66     9879.79    323.57 o 
  -9   0   6    10742.77    10732.48    287.22 o 
  -8   0   6     7249.45     7592.22    132.50 o 
  -7   0   6    23549.80    23832.09    391.97 o 
  -6   0   6    42622.44    42915.73    773.73 o 
  -5   0   6    25747.62    26682.17    247.84 o 
  -4   0   6     9165.96     9898.90    144.02 o 
  -3   0   6     4379.89     4529.50     61.30 o 
  -2   0   6     4813.84     4823.12     84.61 o 
  -1   0   6   109915.53   105747.48    616.49 o 
   0   0   6   172177.97   158835.38    828.92 o 
   1   0   6     6650.11     7556.05     72.53 o 
   2   0   6    36433.36    35765.26    589.71 o 
   3   0   6    31322.36    30837.13    276.93 o 
   4   0   6    35582.43    36675.32    296.81 o 
   5   0   6     2127.51     2122.02     63.29 o 
   6   0   6     3020.51     3082.96     79.85 o 
   7   0   6     6411.47     6793.78    231.30 o 
   8   0   6    16867.04    17833.48    408.44 o 
   9   0   6    22584.87    21669.43    291.60 o 
  10   0   6     6804.99     6704.63    212.18 o 
  11   0   6     2898.96     2656.21    135.04 o 
  12   0   6     1433.45     1502.14    155.97 o 
  13   0   6      214.97      223.66    128.64 o 
  14   0   6      111.61      166.62    142.07 o 
 -15   1   6      333.03      333.58    145.51 o 
 -14   1   6      450.50      468.59     87.05 o 
 -13   1   6      769.99      873.07     72.83 o 
 -12   1   6      989.19     1079.62     71.67 o 
 -11   1   6     2490.33     2649.55     79.81 o 
 -10   1   6     1396.81     1357.06     63.05 o 
  -9   1   6        6.00       37.28     44.67 o 
  -8   1   6     1032.98      997.40     50.14 o 
  -7   1   6     3666.14     3517.48     65.05 o 
  -6   1   6    11833.47    12316.23    118.63 o 
  -5   1   6    10868.26    10831.85     83.60 o 
  -4   1   6    33435.68    33609.91    375.16 o 
  -3   1   6    15699.51    15646.00    161.79 o 
  -2   1   6     3138.00     3192.36     39.14 o 
  -1   1   6       43.27       69.27     17.58 o 
   0   1   6    53764.29    55010.12    312.37 o 
   1   1   6    13038.86    13649.22    120.11 o 
   2   1   6     3844.72     3852.74     68.24 o 
   3   1   6      736.68      816.77     32.42 o 
   4   1   6     1220.58     1294.77     40.58 o 
   5   1   6     2200.16     2309.27     52.62 o 
   6   1   6     2465.01     2335.55     47.49 o 
   7   1   6     1149.77     1038.92     43.56 o 
   8   1   6       63.56       91.42     47.33 o 
   9   1   6        2.89       45.79     51.79 o 
  10   1   6      177.15      244.18     62.67 o 
  11   1   6       52.27       80.84     67.96 o 
  12   1   6      135.67      164.12     73.17 o 
  13   1   6      237.09      271.19     83.76 o 
  14   1   6      171.87      152.82     99.00 o 
 -15   2   6     1765.86     1989.59    131.19 o 
 -14   2   6      731.69      807.06    102.40 o 
 -13   2   6      235.64      331.51     80.33 o 
 -12   2   6       10.08       33.05     56.89 o 
 -11   2   6     1178.84     1152.67     69.28 o 
 -10   2   6     5751.49     5764.58    122.63 o 
  -9   2   6     7328.39     7258.59    102.64 o 
  -8   2   6    12602.20    11992.59    121.30 o 
  -7   2   6    26551.42    25709.77    252.88 o 
  -6   2   6    35388.26    34785.54    317.44 o 
  -5   2   6     4590.70     4569.99     56.13 o 
  -4   2   6     6208.72     6423.39     99.89 o 
  -3   2   6     4517.75     4581.01     63.43 o 
  -2   2   6     7871.69     7586.87     91.88 o 
  -1   2   6    24387.43    24429.45    264.02 o 
   0   2   6    31937.29    33243.37    333.99 o 
   1   2   6    15625.55    15974.73    151.20 o 
   2   2   6    16819.82    16648.01    164.69 o 
   3   2   6     5762.00     5895.34     87.35 o 
   4   2   6     1281.46     1274.04     41.09 o 
   5   2   6     1452.06     1377.38     45.57 o 
   6   2   6      935.19      903.98     45.97 o 
   7   2   6      162.69      158.07     42.49 o 
   8   2   6     1940.63     1848.68     63.44 o 
   9   2   6     3515.69     3617.47     94.99 o 
  10   2   6     4203.24     4060.48    108.60 o 
  11   2   6      760.88      857.94     83.86 o 
  12   2   6      354.57      408.02     81.41 o 
  13   2   6      173.15      244.21     80.62 o 
  14   2   6        6.00        0.00     93.45 o 
 -15   3   6     1045.40     1204.92    121.53 o 
 -14   3   6     1978.66     1966.29    127.51 o 
 -13   3   6     2491.56     2563.77    131.47 o 
 -12   3   6     2843.16     2859.06    111.37 o 
 -11   3   6     1717.32     1717.62     81.46 o 
 -10   3   6     1784.36     1834.05     72.95 o 
  -9   3   6     1799.23     1865.55     68.23 o 
  -8   3   6     1040.74      958.55     55.61 o 
  -7   3   6      129.53      193.33     35.45 o 
  -6   3   6     9023.40     8619.57    112.93 o 
  -5   3   6    29192.16    29085.24    260.63 o 
  -4   3   6    40613.33    40019.40    318.10 o 
  -3   3   6    44344.97    44327.99    258.73 o 
  -2   3   6    42176.33    43348.00    431.29 o 
  -1   3   6    26062.44    25827.21    125.71 o 
   0   3   6    10688.73    11225.76     93.55 o 
   1   3   6      875.90      881.55     31.71 o 
   2   3   6     4434.40     4211.79     97.48 o 
   3   3   6    13113.83    12630.10    200.81 o 
   4   3   6    23317.29    23185.58    163.20 o 
   5   3   6    34474.74    34653.38    560.85 o 
   6   3   6    24901.93    25075.24    182.45 o 
   7   3   6    23734.96    23530.06    364.92 o 
   8   3   6    10210.25     9522.94    135.70 o 
   9   3   6     1394.35     1350.42     73.61 o 
  10   3   6       30.68       21.44     59.27 o 
  11   3   6     1557.74     1615.84     98.50 o 
  12   3   6     2958.07     2951.01    140.62 o 
  13   3   6     2351.43     2365.30    122.74 o 
  14   3   6     1312.48     1461.37    125.43 o 
 -15   4   6        4.14       36.42     95.65 o 
 -14   4   6       37.50       34.24     89.79 o 
 -13   4   6      279.53      310.94     93.78 o 
 -12   4   6      568.66      597.88     98.57 o 
 -11   4   6        3.72       29.69     66.13 o 
 -10   4   6      434.53      312.24     63.02 o 
  -9   4   6      321.40      321.90     58.25 o 
  -8   4   6       66.00       52.11     47.25 o 
  -7   4   6       32.46      108.46     43.50 o 
  -6   4   6       70.57       72.58     39.28 o 
  -5   4   6       15.03       14.01     35.05 o 
  -4   4   6     1210.82     1370.23     43.04 o 
  -3   4   6     8637.20     8556.00    112.73 o 
  -2   4   6     4324.59     4117.10     53.19 o 
  -1   4   6      171.22      135.16     28.37 o 
   0   4   6      222.61      204.36     29.40 o 
   1   4   6     1250.69     1274.20     38.05 o 
   2   4   6     4030.08     4071.99     53.00 o 
   3   4   6     5904.23     5857.30     77.05 o 
   4   4   6     3025.89     2989.17     70.73 o 
   5   4   6       62.20       23.82     57.85 o 
   6   4   6      304.52      354.32     62.12 o 
   7   4   6      221.19      310.17     56.83 o 
   8   4   6      114.19       85.54     57.94 o 
   9   4   6      772.93      802.11     70.17 o 
  10   4   6       81.40       70.32     61.03 o 
  11   4   6       31.03       39.80     64.38 o 
  12   4   6       26.30       99.85     78.05 o 
  13   4   6      155.57      215.06     98.30 o 
  14   4   6        0.16      117.08    102.87 o 
 -14   5   6     1536.92     1576.88    123.65 o 
 -13   5   6     2437.82     2649.17    140.87 o 
 -12   5   6     4004.82     3834.17    248.29 o 
 -11   5   6     4872.15     4825.31    197.82 o 
 -10   5   6     2162.32     2033.96     97.30 o 
  -9   5   6      101.83       52.70     62.34 o 
  -8   5   6      943.32      880.71     64.79 o 
  -7   5   6     5648.58     5348.03     95.96 o 
  -6   5   6    12479.94    12075.79    164.36 o 
  -5   5   6    15699.46    15273.66    144.62 o 
  -4   5   6    28644.26    27226.86    204.27 o 
  -3   5   6    25319.93    24447.63    352.77 o 
  -2   5   6    17247.04    17338.62    247.63 o 
  -1   5   6    15168.74    15363.41    138.59 o 
   0   5   6      310.85      403.97     33.65 o 
   1   5   6     2562.05     2520.27     53.67 o 
   2   5   6     7318.84     7119.82     96.81 o 
   3   5   6    14076.44    13929.89    122.85 o 
   4   5   6    22336.05    22051.81    180.03 o 
   5   5   6    19090.57    19016.53    173.23 o 
   6   5   6    17554.07    17043.57    173.35 o 
   7   5   6     7691.81     7736.12    116.54 o 
   8   5   6     3859.31     3615.74     90.30 o 
   9   5   6       44.20       56.58     58.90 o 
  10   5   6      124.46       37.57     62.29 o 
  11   5   6      453.34      412.42     71.93 o 
  12   5   6      836.05      716.08     91.11 o 
  13   5   6     1532.26     1565.35    127.77 o 
 -13   6   6        1.10        0.00     96.76 o 
 -12   6   6       64.52      152.07     96.24 o 
 -11   6   6      360.21      435.13     97.91 o 
 -10   6   6      498.61      547.75     77.87 o 
  -9   6   6     1749.98     1733.35     93.67 o 
  -8   6   6     3818.92     3984.12    103.57 o 
  -7   6   6     2622.83     2627.47     98.34 o 
  -6   6   6     1663.94     1701.21     70.87 o 
  -5   6   6     2959.35     2794.36     68.24 o 
  -4   6   6      324.59      394.68     44.41 o 
  -3   6   6     1868.62     1897.31     54.25 o 
  -2   6   6     7926.71     8026.63     90.47 o 
  -1   6   6     6617.33     6552.61     79.02 o 
   0   6   6     5944.41     5985.69     76.51 o 
   1   6   6     8595.96     8340.23     87.45 o 
   2   6   6     2942.57     2948.20     68.29 o 
   3   6   6      621.38      645.97     50.59 o 
   4   6   6      184.13      175.58     46.13 o 
   5   6   6     1471.78     1603.41     71.86 o 
   6   6   6      101.83      102.16     54.61 o 
   7   6   6     3013.67     2794.01     91.72 o 
   8   6   6     3389.94     3402.08    102.22 o 
   9   6   6     1539.25     1587.77     86.08 o 
  10   6   6     1110.17     1315.49     97.23 o 
  11   6   6     1062.33     1089.46     96.64 o 
  12   6   6      403.84      392.04     91.77 o 
 -12   7   6      843.11      855.46    115.37 o 
 -11   7   6     1479.75     1528.57    124.88 o 
 -10   7   6      747.06      703.18     98.72 o 
  -9   7   6      379.48      252.90     74.59 o 
  -8   7   6       65.53       52.56     68.18 o 
  -7   7   6      468.42      457.92     74.39 o 
  -6   7   6     2307.53     2238.19     97.22 o 
  -5   7   6     6118.77     6092.07    109.21 o 
  -4   7   6     4422.73     4456.20     94.49 o 
  -3   7   6     3021.00     3157.70     72.09 o 
  -2   7   6     6407.74     6208.62     90.15 o 
  -1   7   6     2497.63     2499.18     60.43 o 
   0   7   6     1284.36     1295.05     51.29 o 
   1   7   6       40.55       65.98     45.56 o 
   2   7   6      780.53      938.32     57.27 o 
   3   7   6     4679.29     4496.71     88.74 o 
   4   7   6     9297.46     9007.60    195.76 o 
   5   7   6     5346.54     5243.79    109.13 o 
   6   7   6      931.03      897.54     69.81 o 
   7   7   6     1326.08     1473.08     80.42 o 
   8   7   6      840.29      831.67     74.78 o 
   9   7   6      229.60      271.64     79.94 o 
  10   7   6        3.03       27.86     80.47 o 
  11   7   6       35.97       21.08     84.04 o 
 -11   8   6      793.82      737.43    112.20 o 
 -10   8   6     1689.68     1733.78    127.92 o 
  -9   8   6     3667.88     3788.85    152.35 o 
  -8   8   6     4108.13     4181.39    130.43 o 
  -7   8   6     3424.87     3291.09    117.08 o 
  -6   8   6     1545.31     1573.35     91.98 o 
  -5   8   6     1486.37     1552.59     90.98 o 
  -4   8   6     1040.03     1033.65     80.49 o 
  -3   8   6      154.51      127.69     54.66 o 
  -2   8   6     1403.45     1317.71     59.38 o 
  -1   8   6     3893.55     3884.26     87.93 o 
   0   8   6     7027.14     7167.60    106.54 o 
   1   8   6    14502.41    14751.88    190.80 o 
   2   8   6    12759.77    12823.01    142.42 o 
   3   8   6     5167.07     5396.29    109.29 o 
   4   8   6     1146.09     1153.07     76.35 o 
   5   8   6       29.39       15.10     56.71 o 
   6   8   6      231.12      155.70     64.23 o 
   7   8   6     2324.59     2372.43    107.21 o 
   8   8   6     3476.06     3620.61    127.88 o 
   9   8   6     2416.10     2419.08    117.42 o 
  10   8   6     1744.12     1719.25    117.00 o 
 -10   9   6       20.87      138.33    100.41 o 
  -9   9   6       37.86      209.91    101.26 o 
  -8   9   6       22.29      145.85     96.10 o 
  -7   9   6        5.77        0.00     75.45 o 
  -6   9   6        3.26        0.00     69.08 o 
  -5   9   6      212.52      153.58     74.13 o 
  -4   9   6      229.06      148.57     71.20 o 
  -3   9   6       81.24       14.50     66.63 o 
  -2   9   6       93.97      122.71     62.21 o 
  -1   9   6       29.10       24.24     62.86 o 
   0   9   6       27.76       74.33     54.26 o 
   1   9   6       47.82      111.97     52.33 o 
   2   9   6        3.68       27.13     53.53 o 
   3   9   6       25.63       42.65     56.98 o 
   4   9   6      109.90      101.90     61.75 o 
   5   9   6      116.40      117.56     69.46 o 
   6   9   6       10.72        0.00     71.61 o 
   7   9   6       41.53      122.97     79.56 o 
   8   9   6        1.79        0.00     78.15 o 
   9   9   6       16.78        0.00     81.06 o 
  -8  10   6     3161.95     3146.81    152.30 o 
  -7  10   6     2540.34     2500.94    138.35 o 
  -6  10   6     1203.10     1204.97     98.44 o 
  -5  10   6      489.03      460.32     86.87 o 
  -4  10   6       31.65        0.00     83.90 o 
  -3  10   6      554.66      569.38     94.32 o 
  -2  10   6     1903.27     2093.74    116.99 o 
  -1  10   6     2168.13     2171.86    114.13 o 
   0  10   6     2873.26     2882.55    106.58 o 
   1  10   6     4433.47     4692.64    145.48 o 
   2  10   6     3850.49     4184.65    118.61 o 
   3  10   6     1211.04     1326.09     82.88 o 
   4  10   6       52.76       21.93     70.44 o 
   5  10   6      101.81       56.60     73.39 o 
   6  10   6      403.64      402.88     86.32 o 
   7  10   6      758.01      719.26     93.84 o 
  -5  11   6      691.84      528.73    110.98 o 
  -4  11   6      828.80      839.61    108.94 o 
  -3  11   6      888.85      921.89    109.04 o 
  -2  11   6      989.63     1023.07    109.93 o 
  -1  11   6      985.77      968.35    105.60 o 
   0  11   6      679.11      699.02    101.53 o 
   1  11   6      184.12      237.73    102.87 o 
   2  11   6      103.33       58.28     97.49 o 
   3  11   6      907.78      918.55    114.82 o 
   4  11   6     1330.62     1367.95    108.42 o 
 -15   1   7      412.33      381.95    100.56 o 
 -14   1   7       53.23      182.13     78.88 o 
 -13   1   7      359.66      349.46     65.20 o 
 -12   1   7     2945.32     2934.29     92.96 o 
 -11   1   7     7362.98     7488.37    128.58 o 
 -10   1   7    10928.32    10969.97    149.09 o 
  -9   1   7    11216.86    10699.95    191.77 o 
  -8   1   7    10163.46    10027.58    111.77 o 
  -7   1   7    22607.63    22416.71    239.30 o 
  -6   1   7    14939.59    15490.52    117.44 o 
  -5   1   7      664.98      671.33     32.88 o 
  -4   1   7     1952.25     1900.00     35.40 o 
  -3   1   7     3199.79     3179.98     42.71 o 
  -2   1   7    20889.19    21274.53    210.95 o 
  -1   1   7    45807.32    45828.94    271.33 o 
   0   1   7    50711.13    50949.85    252.65 o 
   1   1   7    13548.70    13910.93    158.52 o 
   2   1   7    16825.79    16604.52     92.72 o 
   3   1   7    15670.51    15837.07     92.24 o 
   4   1   7       67.71       57.43     30.27 o 
   5   1   7     4915.85     5074.65     80.03 o 
   6   1   7     3220.14     3174.44     67.69 o 
   7   1   7     4095.54     3877.43     84.92 o 
   8   1   7    13224.71    13151.91    228.30 o 
   9   1   7    15576.63    15682.34    339.63 o 
  10   1   7     4678.04     4613.39    179.22 o 
  11   1   7     1290.80     1395.43     91.61 o 
  12   1   7      166.59      142.24     74.25 o 
  13   1   7      166.84      103.93     93.14 o 
  14   1   7      516.45      509.19     99.91 o 
 -15   2   7     1183.13     1378.16    120.85 o 
 -14   2   7     1853.51     1842.28    122.85 o 
 -13   2   7     1760.83     1850.36     92.55 o 
 -12   2   7      938.07      903.43     75.56 o 
 -11   2   7      896.65      943.39     67.82 o 
 -10   2   7      157.70      156.19     52.11 o 
  -9   2   7       40.48       65.42     46.38 o 
  -8   2   7      711.37      708.44     46.55 o 
  -7   2   7     2763.09     2766.87     58.64 o 
  -6   2   7    17992.87    17513.28    197.18 o 
  -5   2   7    27451.80    27382.46    179.09 o 
  -4   2   7    18732.38    18606.24    151.83 o 
  -3   2   7    20230.43    20451.97    141.04 o 
  -2   2   7     3951.77     3860.08     54.08 o 
  -1   2   7      274.13      259.49     21.81 o 
   0   2   7    14873.64    15531.86    188.49 o 
   1   2   7    11623.96    11734.50    132.01 o 
   2   2   7     9774.97     9888.12    106.48 o 
   3   2   7    22224.62    21278.73    198.25 o 
   4   2   7    12287.21    12570.16    151.10 o 
   5   2   7     2858.99     2775.75     56.96 o 
   6   2   7     2262.70     2173.00     57.98 o 
   7   2   7     4113.32     3980.62     76.15 o 
   8   2   7      576.91      545.58     50.77 o 
   9   2   7       10.60        1.65     54.91 o 
  10   2   7     1795.05     1651.93     93.93 o 
  11   2   7     2149.03     2126.75    102.71 o 
  12   2   7     2527.70     2460.25    113.34 o 
  13   2   7      927.24     1060.08     98.21 o 
  14   2   7      331.24      338.25     89.07 o 
 -15   3   7       48.27       49.64    102.82 o 
 -14   3   7       19.66       45.68     92.34 o 
 -13   3   7      129.94      168.19     89.15 o 
 -12   3   7       13.72        0.00     64.11 o 
 -11   3   7     2133.25     2136.70     85.81 o 
 -10   3   7     4629.22     4486.75    105.38 o 
  -9   3   7     4564.77     4495.86     90.54 o 
  -8   3   7     4503.81     4362.55     83.80 o 
  -7   3   7     7969.28     7916.28    124.05 o 
  -6   3   7     3751.69     3604.57     69.89 o 
  -5   3   7     1035.14     1130.75     44.85 o 
  -4   3   7       25.05       37.19     31.10 o 
  -3   3   7      327.32      405.78     56.24 o 
  -2   3   7     9448.56     9248.64     66.48 o 
  -1   3   7    20549.79    20328.31    165.70 o 
   0   3   7    21913.01    21385.77    211.80 o 
   1   3   7      367.78      446.70     34.58 o 
   2   3   7      121.39       87.83     27.07 o 
   3   3   7     4456.87     4519.35     52.52 o 
   4   3   7       10.40       18.38     29.89 o 
   5   3   7     2546.64     2607.98     53.93 o 
   6   3   7     3640.07     3603.74     71.80 o 
   7   3   7      745.86      815.75     62.02 o 
   8   3   7     2325.99     2232.39     80.51 o 
   9   3   7      230.78      198.79     60.42 o 
  10   3   7       46.06       82.34     62.22 o 
  11   3   7       17.31        0.00     72.55 o 
  12   3   7      200.01      291.45     81.25 o 
  13   3   7       70.06      146.22     84.31 o 
  14   3   7       56.84       99.52     86.94 o 
 -14   4   7     1754.35     1865.74    131.16 o 
 -13   4   7     2844.33     2934.70    139.88 o 
 -12   4   7     3855.85     3718.25    121.99 o 
 -11   4   7     1007.66     1092.24     85.16 o 
 -10   4   7      130.65      124.79     56.20 o 
  -9   4   7     1025.48      980.44     67.35 o 
  -8   4   7     3745.86     3522.78     94.45 o 
  -7   4   7     7905.86     7900.34    112.05 o 
  -6   4   7    15915.13    16041.61    122.22 o 
  -5   4   7    19995.64    19872.38    187.12 o 
  -4   4   7    16579.64    16503.23    121.88 o 
  -3   4   7    28252.83    27866.09    266.12 o 
  -2   4   7     9822.86     9849.39    178.50 o 
  -1   4   7      177.25      141.69     28.13 o 
   0   4   7     5077.86     5096.83     61.69 o 
   1   4   7     7431.02     7586.20    122.13 o 
   2   4   7    13804.90    13673.22    166.84 o 
   3   4   7    20854.51    19781.11    345.84 o 
   4   4   7    22289.74    21637.88    203.59 o 
   5   4   7    25653.80    24973.53    237.58 o 
   6   4   7    15886.38    15702.50    159.29 o 
   7   4   7     4006.12     4149.55    125.23 o 
   8   4   7      350.56      367.71     61.69 o 
   9   4   7      436.50      476.95     66.78 o 
  10   4   7     1496.44     1603.68     84.31 o 
  11   4   7     3739.33     3872.34    114.16 o 
  12   4   7     3435.13     3527.58    131.24 o 
  13   4   7     2577.84     2586.21    140.52 o 
 -14   5   7        8.17      196.45     99.60 o 
 -13   5   7      131.89       99.61     89.81 o 
 -12   5   7      394.89      293.68     91.95 o 
 -11   5   7      380.50      301.96     76.57 o 
 -10   5   7       83.04       79.36     67.75 o 
  -9   5   7      204.57      200.51     59.87 o 
  -8   5   7      244.55      287.40     56.78 o 
  -7   5   7      239.42      255.76     53.93 o 
  -6   5   7       10.07       37.91     49.47 o 
  -5   5   7     1014.69      963.43     47.21 o 
  -4   5   7       64.88       64.93     40.45 o 
  -3   5   7     7852.58     7623.97    110.06 o 
  -2   5   7    21441.27    21270.79    143.15 o 
  -1   5   7     7096.73     7031.43     97.99 o 
   0   5   7     1867.13     1863.56     47.18 o 
   1   5   7     1383.62     1528.25     47.63 o 
   2   5   7     1769.16     1866.56     47.41 o 
   3   5   7     1514.11     1355.23     53.00 o 
   4   5   7      250.87      273.03     43.00 o 
   5   5   7        8.45        0.00     49.57 o 
   6   5   7     1244.47     1339.70     69.34 o 
   7   5   7     2980.48     2819.44     82.47 o 
   8   5   7      216.05      183.72     53.07 o 
   9   5   7       11.25        0.00     59.07 o 
  10   5   7      628.27      494.56     69.71 o 
  11   5   7       62.99      113.42     69.51 o 
  12   5   7       22.19       45.49     93.52 o 
  13   5   7       47.39      102.88     99.48 o 
 -13   6   7     1363.28     1326.56    121.75 o 
 -12   6   7     1257.60     1305.27    118.18 o 
 -11   6   7      945.45      957.41    104.22 o 
 -10   6   7      350.66      446.62     76.05 o 
  -9   6   7       39.37       49.34     67.36 o 
  -8   6   7     1270.39     1348.58     84.97 o 
  -7   6   7     7184.81     7072.07    120.92 o 
  -6   6   7    17932.60    17623.41    179.08 o 
  -5   6   7    14234.21    14111.48    151.27 o 
  -4   6   7    12648.92    12511.76    152.21 o 
  -3   6   7     3650.95     3835.82     70.83 o 
  -2   6   7     2135.69     1977.11     54.70 o 
  -1   6   7      156.34      145.55     35.24 o 
   0   6   7     1646.44     1635.27     50.36 o 
   1   6   7     9427.04     9539.95     94.44 o 
   2   6   7    20251.51    19967.45    155.57 o 
   3   6   7    25765.29    26031.05    238.11 o 
   4   6   7    14801.79    14488.35    156.31 o 
   5   6   7     5103.25     5143.47    103.49 o 
   6   6   7     1440.41     1270.14     70.17 o 
   7   6   7       62.80       47.96     57.29 o 
   8   6   7      183.73      162.61     62.10 o 
   9   6   7      935.27      856.51     77.97 o 
  10   6   7     1103.31     1017.66     84.94 o 
  11   6   7      990.90      851.43     96.00 o 
  12   6   7     1020.94      883.51     97.14 o 
 -12   7   7      958.77      852.01    113.53 o 
 -11   7   7     1095.33      865.86    123.92 o 
 -10   7   7     1138.89     1121.11    106.30 o 
  -9   7   7     2197.65     2095.23    103.63 o 
  -8   7   7     3702.98     3537.42    117.44 o 
  -7   7   7     2952.08     2887.06    107.92 o 
  -6   7   7      371.40      369.63     71.68 o 
  -5   7   7       29.80       43.16     52.15 o 
  -4   7   7     1009.86      803.29     60.68 o 
  -3   7   7     4595.49     4560.83     94.71 o 
  -2   7   7     5007.33     4833.21     82.52 o 
  -1   7   7     7820.39     7927.35     93.64 o 
   0   7   7    10020.49     9979.57    138.95 o 
   1   7   7    14140.51    13711.48    135.41 o 
   2   7   7     8213.31     8085.23    117.54 o 
   3   7   7      180.49      254.56     50.42 o 
   4   7   7       66.28       44.18     54.04 o 
   5   7   7      187.84      163.28     57.51 o 
   6   7   7     2776.08     2714.13     92.20 o 
   7   7   7     4283.59     4144.75    110.13 o 
   8   7   7     3496.15     3315.37    106.72 o 
   9   7   7     2960.70     3083.97    123.65 o 
  10   7   7     2319.54     2368.23    117.90 o 
  11   7   7     1078.53     1149.28    117.77 o 
 -11   8   7      294.34      284.34    103.55 o 
 -10   8   7       82.36      115.30     94.06 o 
  -9   8   7       26.89       90.60     81.45 o 
  -8   8   7      268.33      207.21     79.49 o 
  -7   8   7       66.30       34.64     71.03 o 
  -6   8   7       21.86       12.93     68.77 o 
  -5   8   7       38.29        0.00     64.90 o 
  -4   8   7       59.10       97.49     54.64 o 
  -3   8   7      301.35      229.02     55.27 o 
  -2   8   7      407.50      447.83     58.99 o 
  -1   8   7       62.01       80.13     48.51 o 
   0   8   7        2.36        0.00     47.32 o 
   1   8   7        8.17        4.90     47.95 o 
   2   8   7       48.91      109.65     49.54 o 
   3   8   7      891.81      817.36     64.30 o 
   4   8   7     1534.40     1459.77     76.93 o 
   5   8   7     1386.56     1391.19     76.39 o 
   6   8   7      958.30      926.70     73.76 o 
   7   8   7      235.54      217.90     77.91 o 
   8   8   7       43.69       85.93     79.92 o 
   9   8   7      200.25      287.94     84.13 o 
  10   8   7      143.61      156.93     83.66 o 
 -10   9   7     2916.78     3215.87    158.43 o 
  -9   9   7     4509.79     4800.48    175.69 o 
  -8   9   7     3095.98     3213.61    128.86 o 
  -7   9   7      925.32      894.41     89.86 o 
  -6   9   7      110.83       80.03     74.72 o 
  -5   9   7      115.53       62.34     70.88 o 
  -4   9   7      599.96      561.44     78.74 o 
  -3   9   7     3731.70     3593.81    130.50 o 
  -2   9   7     7207.79     6852.09    137.06 o 
  -1   9   7     5894.33     5908.59    129.50 o 
   0   9   7     5487.26     5527.05    126.37 o 
   1   9   7     4963.79     5058.83    107.92 o 
   2   9   7     2693.08     2704.02     88.82 o 
   3   9   7      206.19      187.05     58.52 o 
   4   9   7       41.41       35.10     59.26 o 
   5   9   7      624.76      552.78     72.12 o 
   6   9   7     2425.50     2434.95    111.36 o 
   7   9   7     3774.70     3875.79    134.61 o 
   8   9   7     1908.42     1998.79    111.92 o 
   9   9   7      663.22      688.24     95.71 o 
  -8  10   7      145.37      182.22    105.77 o 
  -7  10   7      244.76      237.23     85.36 o 
  -6  10   7      224.79      214.34     81.47 o 
  -5  10   7      428.93      376.80     86.46 o 
  -4  10   7     1219.85     1191.11    107.99 o 
  -3  10   7      995.20      987.88    103.46 o 
  -2  10   7      830.22      836.83     99.44 o 
  -1  10   7      159.08      155.47     81.65 o 
   0  10   7       13.33        0.00     69.21 o 
   1  10   7      174.30      148.48     78.49 o 
   2  10   7      309.72      271.23     82.83 o 
   3  10   7      411.48      477.30     75.76 o 
   4  10   7      778.86      740.70     84.33 o 
   5  10   7      940.67      943.82     90.90 o 
   6  10   7      466.14      479.04     89.10 o 
   7  10   7      112.62      163.94     81.95 o 
  -5  11   7       97.30        0.00     93.72 o 
  -4  11   7       14.36        0.00     93.25 o 
  -3  11   7      519.56      442.75    102.55 o 
  -2  11   7      647.26      577.55    100.44 o 
  -1  11   7      628.59      516.75     95.40 o 
   0  11   7     1316.38     1399.72    131.15 o 
   1  11   7     2239.18     2367.95    178.48 o 
   2  11   7     1098.88     1289.97    139.26 o 
   3  11   7       88.00       47.60    105.59 o 
   4  11   7        1.36        0.00     98.25 o 
 -15   0   8       46.22        0.00    209.25 o 
 -14   0   8      642.84      587.05    129.66 o 
 -13   0   8     1714.23     1791.13    128.08 o 
 -12   0   8     6657.78     7053.32    196.38 o 
 -11   0   8    25238.12    26550.76    989.48 o 
 -10   0   8    14884.22    15353.45    308.36 o 
  -9   0   8     8722.17     8414.04    147.79 o 
  -8   0   8     7593.44     7511.30    128.73 o 
  -7   0   8     5521.82     5413.63    102.05 o 
  -6   0   8       24.90       96.54     43.02 o 
  -5   0   8     4073.20     4059.02     75.21 o 
  -4   0   8    15029.80    15196.73    395.16 o 
  -3   0   8    78277.44    79421.68    805.11 o 
  -2   0   8   142970.92   141284.94    850.90 o 
  -1   0   8   167915.53   163555.83    840.37 o 
   0   0   8    38349.90    40363.31    370.76 o 
   1   0   8    11314.34    11737.78    171.11 o 
   2   0   8    17883.34    18114.48    284.49 o 
   3   0   8      111.49      152.36     34.52 o 
   4   0   8     3203.12     3164.50     67.05 o 
   5   0   8    10054.31    10141.46    118.25 o 
   6   0   8    11966.30    12468.74    190.81 o 
   7   0   8    21381.22    21860.96    456.26 o 
   8   0   8    17462.63    16702.71    248.13 o 
   9   0   8    11741.17    11485.77    412.35 o 
  10   0   8     1494.31     1596.68    117.05 o 
  11   0   8     1297.73     1191.45    111.54 o 
  12   0   8       37.92       29.40    110.52 o 
  13   0   8      513.56      537.68    147.55 o 
  14   0   8     1637.40     1909.81    184.00 o 
 -15   1   8      260.65      240.85     99.98 o 
 -14   1   8      315.23      390.35     84.10 o 
 -13   1   8      281.72      387.83     72.27 o 
 -12   1   8        8.65      104.19     59.34 o 
 -11   1   8       65.83      256.11     62.64 o 
 -10   1   8     1698.32     1647.86     66.71 o 
  -9   1   8     3050.42     3014.31     71.42 o 
  -8   1   8      985.64     1000.35     48.64 o 
  -7   1   8      719.00      776.27     43.44 o 
  -6   1   8      881.08      892.29     38.53 o 
  -5   1   8     2359.93     2402.70     44.11 o 
  -4   1   8    13182.30    13473.32    107.62 o 
  -3   1   8     5631.16     5618.70     59.46 o 
  -2   1   8     2208.14     2425.76     50.74 o 
  -1   1   8     6861.21     7431.10    146.07 o 
   0   1   8    25354.30    25971.64    173.31 o 
   1   1   8    14588.92    15081.69    190.64 o 
   2   1   8    15349.45    15799.41    157.68 o 
   3   1   8     3302.56     3390.05     43.04 o 
   4   1   8     3539.49     3472.43     46.05 o 
   5   1   8     1002.68      855.26     45.64 o 
   6   1   8        7.48        0.00     37.39 o 
   7   1   8      370.92      339.83     46.67 o 
   8   1   8     1815.95     1773.46     65.99 o 
   9   1   8     1569.85     1694.52     83.48 o 
  10   1   8      573.53      477.48     74.43 o 
  11   1   8      253.36      185.95     72.86 o 
  12   1   8      526.51      400.57     79.34 o 
  13   1   8      215.30      256.17     91.85 o 
  14   1   8       67.45       92.31    115.64 o 
 -15   2   8      125.44      299.68    116.18 o 
 -14   2   8     1182.32     1323.36    103.10 o 
 -13   2   8     2030.94     2088.83     96.42 o 
 -12   2   8     4288.55     4086.67    112.30 o 
 -11   2   8     8060.78     7907.55    179.02 o 
 -10   2   8     5334.59     5140.28     99.87 o 
  -9   2   8     4689.40     4490.37     91.40 o 
  -8   2   8     7177.93     6960.25     93.74 o 
  -7   2   8     3763.68     3734.20     63.58 o 
  -6   2   8     2073.82     2011.19     47.49 o 
  -5   2   8    15204.20    15325.51    107.67 o 
  -4   2   8     7665.50     7466.61     97.48 o 
  -3   2   8    21025.59    20429.23    228.33 o 
  -2   2   8    36704.88    36442.70    403.76 o 
  -1   2   8    40860.11    41212.60    246.68 o 
   0   2   8    37194.74    37424.89    402.24 o 
   1   2   8    25048.14    25914.92    352.20 o 
   2   2   8      476.07      601.50     37.42 o 
   3   2   8       62.15       84.26     29.90 o 
   4   2   8    10827.30    11117.67    185.23 o 
   5   2   8     8236.49     8056.45    169.70 o 
   6   2   8     3609.10     3507.87     68.02 o 
   7   2   8     4328.50     4229.42     87.93 o 
   8   2   8     7173.19     6929.76    117.30 o 
   9   2   8     3764.98     3507.42     96.63 o 
  10   2   8     1005.00      911.07     85.15 o 
  11   2   8       73.29       65.49     71.95 o 
  12   2   8       39.73       76.40     77.81 o 
  13   2   8      165.27      214.31     85.42 o 
  14   2   8      403.31      348.79    102.64 o 
 -15   3   8     1510.33     1672.97    129.63 o 
 -14   3   8     1654.21     1650.16    123.70 o 
 -13   3   8     1194.44     1126.12     91.38 o 
 -12   3   8      222.04      230.32     66.46 o 
 -11   3   8       18.41       55.17     58.85 o 
 -10   3   8      130.32      135.86     58.33 o 
  -9   3   8     1045.12     1127.30     66.58 o 
  -8   3   8     5462.47     5257.45     90.90 o 
  -7   3   8    10223.26     9579.01    157.42 o 
  -6   3   8    14923.80    14549.38    159.51 o 
  -5   3   8    22272.17    22472.45    191.32 o 
  -4   3   8     7466.14     7356.23     92.84 o 
  -3   3   8     7519.05     7602.94     89.76 o 
  -2   3   8      206.48      148.96     20.90 o 
  -1   3   8     2700.42     2778.73     42.77 o 
   0   3   8    11254.42    11795.15    111.22 o 
   1   3   8    41959.05    42008.77    510.25 o 
   2   3   8    38502.16    38074.83    182.60 o 
   3   3   8    27426.23    27438.67    267.07 o 
   4   3   8     6337.28     6213.29     76.15 o 
   5   3   8     1860.66     1877.57     49.02 o 
   6   3   8      907.29      902.86     57.93 o 
   7   3   8      226.95      182.99     53.95 o 
   8   3   8      399.64      276.35     58.51 o 
   9   3   8     2638.71     2619.11     89.88 o 
  10   3   8     5881.76     5993.02    145.00 o 
  11   3   8     4958.35     4934.73    155.54 o 
  12   3   8     2523.45     2813.06    120.65 o 
  13   3   8     1180.27     1535.55    117.55 o 
  14   3   8      373.22      515.60     96.60 o 
 -14   4   8        1.23       31.67     90.47 o 
 -13   4   8      192.19      211.93     95.03 o 
 -12   4   8       19.72       11.44     71.77 o 
 -11   4   8     1288.10     1138.01     75.28 o 
 -10   4   8     1005.97      943.84     69.93 o 
  -9   4   8      287.45      312.26     60.04 o 
  -8   4   8      568.93      466.95     58.92 o 
  -7   4   8      779.32      816.14     58.65 o 
  -6   4   8        1.23        0.00     39.99 o 
  -5   4   8      422.46      473.61     41.51 o 
  -4   4   8     1595.19     1644.93     49.17 o 
  -3   4   8       63.18       93.30     29.31 o 
  -2   4   8     3422.75     3539.96     49.32 o 
  -1   4   8     1726.17     1682.48     40.90 o 
   0   4   8      416.38      533.72     34.64 o 
   1   4   8      215.67      136.78     33.37 o 
   2   4   8     3416.85     3192.72     54.78 o 
   3   4   8     8430.56     8245.39     96.37 o 
   4   4   8       59.62       83.53     38.64 o 
   5   4   8      596.22      675.91     58.15 o 
   6   4   8     1422.93     1449.62     66.00 o 
   7   4   8      113.75      105.75     54.21 o 
   8   4   8      219.56      183.13     59.87 o 
   9   4   8      110.12       82.31     59.05 o 
  10   4   8       11.07       42.62     62.68 o 
  11   4   8       30.03       48.80     76.61 o 
  12   4   8      112.33      274.92     81.17 o 
  13   4   8       13.52      178.19     87.64 o 
 -14   5   8     1647.08     1752.09    131.73 o 
 -13   5   8     1398.00     1303.40    116.75 o 
 -12   5   8     1206.59     1076.90    105.35 o 
 -11   5   8       17.29       17.03     69.09 o 
 -10   5   8      880.80      865.39     80.99 o 
  -9   5   8     4783.99     4632.41    108.89 o 
  -8   5   8     9706.70     9772.00    141.45 o 
  -7   5   8    16008.49    16292.70    381.99 o 
  -6   5   8    15451.00    15263.20    262.85 o 
  -5   5   8    12672.74    12536.80    138.22 o 
  -4   5   8     8112.99     8281.07    117.12 o 
  -3   5   8     1957.59     1928.17     43.71 o 
  -2   5   8     1637.24     1739.10     52.78 o 
  -1   5   8     9409.88     9557.00    102.46 o 
   0   5   8    16812.35    16698.29    228.66 o 
   1   5   8    14915.26    14910.90    255.14 o 
   2   5   8    18410.05    18363.64    136.33 o 
   3   5   8    21187.83    20877.62    229.73 o 
   4   5   8    12690.22    12460.98    201.71 o 
   5   5   8     6018.82     6043.04    140.54 o 
   6   5   8      776.79      724.07     61.03 o 
   7   5   8      788.47      831.37     61.65 o 
   8   5   8     1654.38     1460.72     77.61 o 
   9   5   8     3058.42     2963.80     97.91 o 
  10   5   8     3575.05     3678.63    112.21 o 
  11   5   8     3064.03     2994.11    109.05 o 
  12   5   8     2062.46     2153.02    136.14 o 
  13   5   8     1132.49     1274.18    125.03 o 
 -13   6   8      823.08      766.82    115.63 o 
 -12   6   8     1170.78     1020.09    111.04 o 
 -11   6   8      604.74      570.09     85.11 o 
 -10   6   8      919.67      893.79     86.47 o 
  -9   6   8     1296.16     1430.43     90.98 o 
  -8   6   8      414.53      377.30     71.62 o 
  -7   6   8      208.31      284.44     58.43 o 
  -6   6   8       20.75        0.00     53.02 o 
  -5   6   8      156.18      115.19     54.61 o 
  -4   6   8     1457.60     1420.46     64.57 o 
  -3   6   8     7323.71     7120.00    107.80 o 
  -2   6   8     8253.66     8275.97    153.51 o 
  -1   6   8     3957.80     3880.88     74.01 o 
   0   6   8     4877.78     4890.77     77.07 o 
   1   6   8     3518.59     3428.58     72.09 o 
   2   6   8        4.66       72.64     44.82 o 
   3   6   8     1197.32     1310.92     59.19 o 
   4   6   8      933.58      896.25     60.41 o 
   5   6   8     1779.87     1863.48     76.81 o 
   6   6   8     4436.28     4355.25    103.50 o 
   7   6   8     2633.43     2821.91     92.90 o 
   8   6   8     1508.16     1577.58     83.18 o 
   9   6   8     1073.50     1080.37     83.32 o 
  10   6   8      843.28      789.71     82.06 o 
  11   6   8       78.07       93.41     79.29 o 
  12   6   8       73.66       79.64     93.47 o 
 -12   7   8      224.22      298.62    100.88 o 
 -11   7   8      248.00      161.99     95.93 o 
 -10   7   8        4.47        0.00     74.66 o 
  -9   7   8      218.03      237.71     78.68 o 
  -8   7   8     1281.29     1217.78     88.47 o 
  -7   7   8     1645.62     1650.47     91.77 o 
  -6   7   8     4369.61     4359.83    101.21 o 
  -5   7   8     1615.72     1532.52     71.72 o 
  -4   7   8      252.13      307.14     54.69 o 
  -3   7   8      641.02      584.83     57.37 o 
  -2   7   8      357.76      293.82     51.42 o 
  -1   7   8      270.25      205.01     40.58 o 
   0   7   8      468.27      519.47     49.24 o 
   1   7   8     2611.49     2521.69     70.37 o 
   2   7   8     3967.98     4237.52     85.33 o 
   3   7   8     5462.12     5435.07    105.56 o 
   4   7   8     4706.79     4793.08    103.63 o 
   5   7   8     1449.47     1376.23     73.71 o 
   6   7   8      328.27      376.97     63.40 o 
   7   7   8       32.97       87.89     64.36 o 
   8   7   8     1237.50     1255.39     85.16 o 
   9   7   8     1130.75     1228.36     98.39 o 
  10   7   8     1041.46     1087.96     98.00 o 
  11   7   8      531.28      551.29     92.26 o 
 -11   8   8     1761.11     1850.36    132.25 o 
 -10   8   8     3276.99     3333.48    149.88 o 
  -9   8   8     4351.81     4326.46    141.78 o 
  -8   8   8     1182.52     1121.19     94.08 o 
  -7   8   8       15.53        0.00     70.20 o 
  -6   8   8      457.47      365.13     75.91 o 
  -5   8   8     1990.69     1949.37     96.98 o 
  -4   8   8     6371.54     6448.53    119.77 o 
  -3   8   8     8342.35     8476.92    137.85 o 
  -2   8   8     6342.39     6418.65    114.25 o 
  -1   8   8     3655.23     3716.52    103.26 o 
   0   8   8     3845.47     3849.06     90.08 o 
   1   8   8     1186.83     1333.54     62.83 o 
   2   8   8       32.52       24.26     51.29 o 
   3   8   8      249.53      222.31     59.10 o 
   4   8   8      921.85      965.30     72.11 o 
   5   8   8     1957.16     2082.92     87.48 o 
   6   8   8     3909.24     3899.39    110.29 o 
   7   8   8     3982.24     4220.69    118.36 o 
   8   8   8     1579.71     1764.41    107.71 o 
   9   8   8      851.20      950.37     96.24 o 
  10   8   8      326.50      233.07     87.39 o 
 -10   9   8       17.76       97.41    103.55 o 
  -9   9   8       11.46      111.05     99.39 o 
  -8   9   8       65.07       42.29     81.31 o 
  -7   9   8        3.75        0.00     78.34 o 
  -6   9   8       35.25        0.00     72.04 o 
  -5   9   8       42.12        0.00     75.11 o 
  -4   9   8       98.70      108.06     75.85 o 
  -3   9   8      262.92      344.27     85.38 o 
  -2   9   8      103.66      207.28     67.98 o 
  -1   9   8        2.94        0.00     63.07 o 
   0   9   8        3.67        6.55     62.64 o 
   1   9   8      207.37      128.26     64.31 o 
   2   9   8       94.69       78.51     61.28 o 
   3   9   8       33.64        0.00     57.27 o 
   4   9   8       25.43        0.00     59.30 o 
   5   9   8       30.33       35.11     65.51 o 
   6   9   8       24.74       81.48     78.57 o 
   7   9   8        5.51      131.27     78.56 o 
   8   9   8        3.73       10.18     80.05 o 
  -8  10   8      842.24      958.07    115.86 o 
  -7  10   8      145.19       96.44     87.68 o 
  -6  10   8        6.98       33.85     79.02 o 
  -5  10   8      340.99      313.64     96.96 o 
  -4  10   8     2034.34     2280.33    125.71 o 
  -3  10   8     2989.87     3188.93    136.83 o 
  -2  10   8     2451.39     2696.35    124.58 o 
  -1  10   8     2179.06     2204.32    101.41 o 
   0  10   8     3148.20     3199.63    124.87 o 
   1  10   8     2397.62     2388.59    116.84 o 
   2  10   8      255.83      286.80     81.14 o 
   3  10   8      114.39      122.38     79.90 o 
   4  10   8      676.89      698.05     76.97 o 
   5  10   8     1738.72     1707.46    101.04 o 
   6  10   8     2545.71     2691.69    119.86 o 
  -4  11   8      428.04      372.20    100.72 o 
  -3  11   8       14.73        0.00     91.57 o 
  -2  11   8      103.45       17.59     89.12 o 
  -1  11   8      109.32       95.40     88.11 o 
   0  11   8      234.80      224.02    104.65 o 
   1  11   8      775.79      768.03     98.57 o 
   2  11   8     1543.49     1613.88    129.49 o 
   3  11   8     1338.98     1368.42    130.58 o 
 -15   1   9      723.95      993.44    129.58 o 
 -14   1   9     1433.37     1528.19    101.99 o 
 -13   1   9     3637.36     3831.81    190.62 o 
 -12   1   9     7333.07     7620.88    198.11 o 
 -11   1   9    13319.87    12905.41    257.75 o 
 -10   1   9     6619.36     6404.56    109.87 o 
  -9   1   9     1463.04     1427.02     56.04 o 
  -8   1   9      787.64      744.11     45.24 o 
  -7   1   9      788.86      866.61     42.47 o 
  -6   1   9     8868.46     8874.99     83.16 o 
  -5   1   9    36746.17    37979.30    348.02 o 
  -4   1   9    33746.89    35274.57    239.59 o 
  -3   1   9    58069.90    57535.46    216.23 o 
  -2   1   9    78972.99    77187.15    504.08 o 
  -1   1   9    56238.03    57314.73    442.41 o 
   0   1   9    10260.48    10554.62     73.77 o 
   1   1   9      185.93      179.70     23.61 o 
   2   1   9     2388.23     2440.33     52.35 o 
   3   1   9    17768.61    17927.22    153.05 o 
   4   1   9    27000.70    26672.36    238.71 o 
   5   1   9    21813.25    21744.08    322.89 o 
   6   1   9    11321.32    11465.05    182.21 o 
   7   1   9    12048.03    12402.15    131.68 o 
   8   1   9     6581.20     6564.51    122.73 o 
   9   1   9     3341.60     3280.35     94.94 o 
  10   1   9      173.28      189.37     68.89 o 
  11   1   9       18.40        0.00     69.23 o 
  12   1   9      339.60      309.79     80.11 o 
  13   1   9     1275.23     1340.70    119.79 o 
  14   1   9     1597.28     1805.21    134.71 o 
 -15   2   9     1018.49     1188.21    139.09 o 
 -14   2   9      719.61      950.36     86.72 o 
 -13   2   9      166.80      278.16     69.83 o 
 -12   2   9      199.54      273.53     67.95 o 
 -11   2   9     2019.32     2108.68     87.05 o 
 -10   2   9     5229.91     5167.43    111.65 o 
  -9   2   9     6024.72     5892.56    104.92 o 
  -8   2   9     7612.81     7381.15    102.32 o 
  -7   2   9     4487.36     4463.91     67.81 o 
  -6   2   9     3682.51     3662.33     56.51 o 
  -5   2   9     1141.24     1140.25     33.31 o 
  -4   2   9      519.52      519.06     31.34 o 
  -3   2   9     1295.71     1404.32     48.03 o 
  -2   2   9     1969.82     2112.77     41.58 o 
  -1   2   9    11915.85    12053.65     95.14 o 
   0   2   9    15670.40    15700.94    194.20 o 
   1   2   9    26600.30    26913.04    199.58 o 
   2   2   9    25535.07    26412.97    199.55 o 
   3   2   9     4698.62     4604.05     50.62 o 
   4   2   9     1492.97     1645.25     46.21 o 
   5   2   9      125.00      107.69     38.04 o 
   6   2   9      472.39      459.40     43.25 o 
   7   2   9     1584.39     1617.27     60.62 o 
   8   2   9     2456.48     2480.48     83.53 o 
   9   2   9     2635.99     2642.34    104.33 o 
  10   2   9     2707.91     2851.09    112.88 o 
  11   2   9     2226.01     2105.37    125.88 o 
  12   2   9     1460.82     1451.24    104.19 o 
  13   2   9      223.91      253.85     87.57 o 
  14   2   9        0.94       53.67     98.89 o 
 -15   3   9      489.48      625.01    110.67 o 
 -14   3   9      461.19      442.32     99.76 o 
 -13   3   9      833.26      846.45     87.27 o 
 -12   3   9     2722.68     2714.82     99.02 o 
 -11   3   9     2341.23     2312.77     90.13 o 
 -10   3   9      896.28      850.26     67.78 o 
  -9   3   9       50.30       74.06     54.99 o 
  -8   3   9       70.14       78.31     49.85 o 
  -7   3   9     1093.37     1100.00     52.84 o 
  -6   3   9     4489.77     4497.10     71.64 o 
  -5   3   9     6808.46     6711.52     95.37 o 
  -4   3   9     7160.68     7236.41     94.61 o 
  -3   3   9     8832.23     9131.23    104.02 o 
  -2   3   9    11872.59    11477.24    136.36 o 
  -1   3   9     6188.06     6210.10     60.59 o 
   0   3   9      194.27      260.68     30.90 o 
   1   3   9     3820.92     4042.85     57.45 o 
   2   3   9      123.09      145.73     32.52 o 
   3   3   9      417.87      457.56     31.10 o 
   4   3   9     5686.46     5744.57     73.78 o 
   5   3   9    10034.29     9843.58    118.94 o 
   6   3   9     7402.79     7584.53    116.30 o 
   7   3   9     4398.14     4064.62     94.15 o 
   8   3   9     3004.50     3109.27     91.21 o 
   9   3   9      253.40      257.38     61.87 o 
  10   3   9        3.73       59.88     71.95 o 
  11   3   9      307.50      339.02     79.08 o 
  12   3   9       16.38      103.41     82.12 o 
  13   3   9      156.89      199.97     87.93 o 
 -14   4   9      697.22      710.25    110.10 o 
 -13   4   9      621.81      641.86    101.08 o 
 -12   4   9      193.13      116.44     75.02 o 
 -11   4   9      594.88      617.56     68.93 o 
 -10   4   9     2949.82     2958.25     94.20 o 
  -9   4   9     7907.94     7624.70    164.57 o 
  -8   4   9     9799.94    10072.81    193.30 o 
  -7   4   9    10591.03    10316.19    193.95 o 
  -6   4   9     7827.83     7831.83    125.37 o 
  -5   4   9    11195.26    11492.29    129.68 o 
  -4   4   9     6232.85     6351.11     94.41 o 
  -3   4   9       80.69       92.77     27.61 o 
  -2   4   9     9812.18     9708.63    130.98 o 
  -1   4   9    20244.63    19764.59    129.16 o 
   0   4   9    34257.00    33980.70    458.51 o 
   1   4   9    43397.55    43599.47    430.01 o 
   2   4   9    20552.77    19878.08    227.21 o 
   3   4   9    12089.39    12280.79    131.92 o 
   4   4   9     5536.61     5451.33     94.84 o 
   5   4   9      289.76      256.18     51.30 o 
   6   4   9     1099.55      989.24     62.19 o 
   7   4   9     4336.38     4234.15    101.03 o 
   8   4   9     5331.94     5227.76    114.57 o 
   9   4   9     5301.71     5029.90    117.83 o 
  10   4   9     4406.62     4343.75    116.80 o 
  11   4   9     2715.28     2738.45    118.52 o 
  12   4   9     1571.43     1690.76    109.08 o 
  13   4   9      700.40      779.53     98.06 o 
 -14   5   9      123.03       71.20     97.73 o 
 -13   5   9      709.04      853.63    105.72 o 
 -12   5   9      828.02      778.65     86.61 o 
 -11   5   9      271.73      279.92     72.63 o 
 -10   5   9      314.03      331.97     72.84 o 
  -9   5   9      146.08      183.71     59.01 o 
  -8   5   9     2463.82     2321.74     85.01 o 
  -7   5   9     1904.51     1799.07     76.19 o 
  -6   5   9      229.54      252.17     51.44 o 
  -5   5   9       63.10       51.40     46.62 o 
  -4   5   9      621.02      595.82     52.77 o 
  -3   5   9      986.31      995.70     42.87 o 
  -2   5   9       40.12       44.46     31.81 o 
  -1   5   9       54.23       58.02     33.05 o 
   0   5   9      571.30      572.40     39.83 o 
   1   5   9      404.55      438.11     40.05 o 
   2   5   9     1923.52     2026.98     59.20 o 
   3   5   9      118.79       79.20     41.90 o 
   4   5   9       24.00       11.61     45.31 o 
   5   5   9      151.74      127.79     51.18 o 
   6   5   9      416.77      428.36     59.49 o 
   7   5   9       25.30        7.28     57.21 o 
   8   5   9      213.24      169.28     59.40 o 
   9   5   9       48.89      140.38     63.74 o 
  10   5   9      182.25      228.31     68.25 o 
  11   5   9        0.48       56.96     76.89 o 
  12   5   9       40.41        9.12     79.03 o 
 -13   6   9       39.28       91.76     98.56 o 
 -12   6   9       30.18        0.00     90.59 o 
 -11   6   9      174.46      122.19     78.11 o 
 -10   6   9     1388.51     1235.66     98.56 o 
  -9   6   9     2356.23     2391.77    104.04 o 
  -8   6   9     5144.29     5054.35    113.67 o 
  -7   6   9     9670.57     9551.44    139.87 o 
  -6   6   9     5644.23     5757.10    109.89 o 
  -5   6   9     1177.72     1114.35     65.44 o 
  -4   6   9      392.42      289.12     51.57 o 
  -3   6   9     1674.53     1522.27     65.36 o 
  -2   6   9     1212.72     1183.72     60.49 o 
  -1   6   9     4533.12     4323.54     68.44 o 
   0   6   9     6421.58     6460.85    119.76 o 
   1   6   9     9077.39     9172.03    123.86 o 
   2   6   9    10475.81    10238.01    144.51 o 
   3   6   9     6418.42     6405.27    107.66 o 
   4   6   9     2241.95     2157.89     76.41 o 
   5   6   9       57.56       27.55     51.94 o 
   6   6   9      395.16      312.17     58.42 o 
   7   6   9      618.38      518.97     68.16 o 
   8   6   9     3164.03     3298.06    105.11 o 
   9   6   9     4486.38     4393.16    121.28 o 
  10   6   9     2532.13     2486.11    105.28 o 
  11   6   9     1133.87     1143.27    103.08 o 
  12   6   9      294.69      261.50    105.30 o 
 -12   7   9      820.05      751.86    109.85 o 
 -11   7   9      730.98      712.01    105.49 o 
 -10   7   9     1864.41     1937.63    109.01 o 
  -9   7   9     2153.79     2260.51    109.50 o 
  -8   7   9      418.71      409.85     76.93 o 
  -7   7   9      185.03      207.17     73.24 o 
  -6   7   9     1004.27      977.20     68.90 o 
  -5   7   9     2330.75     2328.53     81.56 o 
  -4   7   9     9456.62     9333.86    133.52 o 
  -3   7   9     7353.32     7194.25    117.27 o 
  -2   7   9     5249.14     5240.79    101.65 o 
  -1   7   9     6625.94     6420.40    108.17 o 
   0   7   9     5819.19     5788.22     92.11 o 
   1   7   9      931.02      937.25     55.18 o 
   2   7   9     1352.03     1180.09     64.11 o 
   3   7   9     4392.83     4377.68     99.93 o 
   4   7   9     3085.97     3018.28     89.16 o 
   5   7   9     4083.01     3903.53    101.98 o 
   6   7   9     4107.44     4026.27    108.09 o 
   7   7   9     2271.75     2418.39     95.66 o 
   8   7   9     1058.77     1066.64     73.82 o 
   9   7   9      250.41      237.58     71.45 o 
  10   7   9       12.57        0.00     80.24 o 
  11   7   9      181.19      147.53     88.00 o 
 -11   8   9      134.38      152.65     97.87 o 
 -10   8   9       19.80       10.89     93.03 o 
  -9   8   9       28.54       48.45     78.53 o 
  -8   8   9       29.32        6.57     71.76 o 
  -7   8   9      266.17      127.42     75.61 o 
  -6   8   9      762.74      770.46     84.71 o 
  -5   8   9      691.61      624.99     80.17 o 
  -4   8   9      238.91      384.22     64.20 o 
  -3   8   9       20.27       71.40     57.74 o 
  -2   8   9      238.25      225.58     62.10 o 
  -1   8   9      846.19      800.09     70.38 o 
   0   8   9      236.63      224.56     60.93 o 
   1   8   9       41.82       89.56     46.40 o 
   2   8   9       22.40        7.34     51.66 o 
   3   8   9      531.92      500.34     61.96 o 
   4   8   9      655.29      700.62     67.65 o 
   5   8   9       83.33      117.70     64.43 o 
   6   8   9       22.58       87.71     66.19 o 
   7   8   9      188.97      213.74     68.54 o 
   8   8   9      337.00      311.03     84.10 o 
   9   8   9      229.34      156.22     85.23 o 
  -9   9   9      749.70      852.73    103.50 o 
  -8   9   9        6.16        0.00     79.42 o 
  -7   9   9      367.60      266.90     82.54 o 
  -6   9   9     1603.54     1625.16    102.13 o 
  -5   9   9     3720.61     3589.64    123.69 o 
  -4   9   9     8105.44     8449.68    179.59 o 
  -3   9   9     8320.38     8520.68    155.31 o 
  -2   9   9     3752.73     4019.63    115.77 o 
  -1   9   9     1087.56     1132.07     80.20 o 
   0   9   9      499.26      520.52     70.62 o 
   1   9   9        1.28       29.80     70.61 o 
   2   9   9      444.23      335.99     75.57 o 
   3   9   9      871.08      791.78     68.98 o 
   4   9   9     2037.95     2179.09     92.07 o 
   5   9   9     3787.37     3866.39    113.33 o 
   6   9   9     3904.39     3947.08    128.19 o 
   7   9   9     2119.70     2323.09    116.91 o 
   8   9   9      316.15      311.22     88.23 o 
  -7  10   9      151.65      148.96     84.03 o 
  -6  10   9      399.88      349.78     87.20 o 
  -5  10   9      536.46      520.74    104.37 o 
  -4  10   9      141.06      142.89     93.00 o 
  -3  10   9        2.63        9.37     80.91 o 
  -2  10   9       92.12       12.67     82.62 o 
  -1  10   9      366.49      298.79     75.09 o 
   0  10   9      379.64      358.32     83.28 o 
   1  10   9      514.49      406.26     86.06 o 
   2  10   9      817.76      789.42     94.08 o 
   3  10   9     1004.02      831.55     95.57 o 
   4  10   9      804.35      867.87     99.08 o 
   5  10   9      357.50      434.83     83.99 o 
   6  10   9        0.61       60.78     80.73 o 
  -4  11   9     1067.37     1158.18    118.45 o 
  -3  11   9      924.72      915.97    108.55 o 
  -2  11   9      714.97      782.94    105.44 o 
  -1  11   9      939.16      878.00    115.65 o 
   0  11   9      680.62      741.92    119.08 o 
   1  11   9      192.97      257.03     90.87 o 
   2  11   9       41.60      128.70     92.45 o 
 -15   0  10      603.74      714.60    198.10 o 
 -14   0  10     1075.06     1152.16    245.41 o 
 -13   0  10     3323.20     3432.23    325.80 o 
 -12   0  10     4444.57     4645.48    237.33 o 
 -11   0  10     3003.74     2722.69    133.17 o 
 -10   0  10      138.14      153.87     70.70 o 
  -9   0  10      505.03      460.46     62.40 o 
  -8   0  10     1329.36     1136.29     84.84 o 
  -7   0  10     2363.32     2257.03     73.39 o 
  -6   0  10    10067.83    10186.12    139.80 o 
  -5   0  10    26833.16    27393.83    199.21 o 
  -4   0  10    31831.00    32677.47    268.72 o 
  -3   0  10    17638.05    17317.13    134.96 o 
  -2   0  10    76333.60    76255.24    891.10 o 
  -1   0  10    30336.52    30815.46    184.55 o 
   0   0  10      162.57      248.89     33.60 o 
   1   0  10      945.33     1059.09     44.80 o 
   2   0  10     9658.44     9477.34    179.66 o 
   3   0  10    53553.73    52496.86    321.68 o 
   4   0  10    63047.29    63620.38    324.71 o 
   5   0  10    45688.52    45318.70    584.96 o 
   6   0  10    10928.70     9990.73    227.16 o 
   7   0  10     6024.52     5728.50    148.68 o 
   8   0  10     1031.70      965.63     94.93 o 
   9   0  10       38.61        0.00     80.97 o 
  10   0  10      926.36      651.81     96.28 o 
  11   0  10      640.77      498.61    137.44 o 
  12   0  10     2727.94     2675.35    200.67 o 
  13   0  10     2951.04     3233.04    234.64 o 
  14   0  10     1761.00     2081.73    197.99 o 
 -15   1  10      304.18      341.49     93.95 o 
 -14   1  10      520.60      579.71     98.23 o 
 -13   1  10       76.68      117.64     74.07 o 
 -12   1  10      479.35      469.98     70.49 o 
 -11   1  10     3473.43     3275.66    136.64 o 
 -10   1  10     9750.46     9476.29    179.34 o 
  -9   1  10     3504.02     3331.25     74.95 o 
  -8   1  10     1505.20     1475.22     52.10 o 
  -7   1  10     1205.36     1298.25     45.84 o 
  -6   1  10      126.70      154.50     33.17 o 
  -5   1  10      842.08      870.00     34.86 o 
  -4   1  10      156.48      182.10     25.10 o 
  -3   1  10     8452.99     8627.53     70.40 o 
  -2   1  10     2042.08     2106.83     68.85 o 
  -1   1  10     7738.64     8043.20    142.92 o 
   0   1  10     1780.81     1832.06     37.22 o 
   1   1  10      198.67      323.21     26.40 o 
   2   1  10     3812.34     3923.88     53.96 o 
   3   1  10      310.88      354.43     37.89 o 
   4   1  10      503.30      559.51     39.11 o 
   5   1  10      999.35      851.69     39.26 o 
   6   1  10     1503.39     1523.81     56.58 o 
   7   1  10      664.09      755.05     52.68 o 
   8   1  10      540.71      492.33     58.83 o 
   9   1  10      198.89      243.40     70.48 o 
  10   1  10      133.31      100.99     72.83 o 
  11   1  10      657.30      769.39     87.46 o 
  12   1  10      239.61      298.80     97.30 o 
  13   1  10        2.56       74.68    101.69 o 
 -15   2  10     1255.36     1374.24    233.87 o 
 -14   2  10     1973.92     2044.55    110.85 o 
 -13   2  10     3391.89     3370.44    157.24 o 
 -12   2  10     4145.12     4238.32    117.46 o 
 -11   2  10     1212.88     1212.10     75.87 o 
 -10   2  10     1276.90     1032.59     69.76 o 
  -9   2  10      895.69      806.09     63.49 o 
  -8   2  10     3757.01     3584.03     87.21 o 
  -7   2  10    15110.69    14765.31    112.96 o 
  -6   2  10    34731.52    33667.34    186.01 o 
  -5   2  10    30970.08    31100.70    204.53 o 
  -4   2  10    12066.21    11782.95    148.64 o 
  -3   2  10     8991.06     9073.10     79.71 o 
  -2   2  10     5206.72     5124.34     52.25 o 
  -1   2  10     2072.89     1941.27     40.01 o 
   0   2  10     5343.18     5561.76     69.50 o 
   1   2  10    14223.30    14887.84    169.54 o 
   2   2  10    13705.51    13731.63     99.55 o 
   3   2  10    21381.22    20813.27    260.28 o 
   4   2  10    20962.32    20737.43    169.60 o 
   5   2  10     7706.94     7415.16     90.81 o 
   6   2  10     2696.19     2807.43     71.13 o 
   7   2  10     3011.64     2872.81     84.95 o 
   8   2  10     1696.93     1739.89     76.39 o 
   9   2  10      241.46      205.85     68.87 o 
  10   2  10     1049.14     1027.56     87.56 o 
  11   2  10     1209.33     1091.65     94.53 o 
  12   2  10      752.03      767.26     92.45 o 
  13   2  10     1180.81     1332.03    106.27 o 
 -15   3  10      318.30      275.84    104.06 o 
 -14   3  10       71.59      132.98     79.29 o 
 -13   3  10       25.80        0.00     66.03 o 
 -12   3  10      656.83      692.33     75.04 o 
 -11   3  10     2397.16     2346.50     91.46 o 
 -10   3  10     4172.35     4037.52    103.06 o 
  -9   3  10     6240.07     6280.47    126.76 o 
  -8   3  10    10411.18    10497.47    138.44 o 
  -7   3  10     7171.51     7282.28    160.21 o 
  -6   3  10     3032.99     3272.20     79.06 o 
  -5   3  10        9.99        8.47     39.84 o 
  -4   3  10      199.93      218.12     39.19 o 
  -3   3  10      196.73      290.74     29.16 o 
  -2   3  10     2558.65     2663.49     49.62 o 
  -1   3  10    14357.59    14488.54    125.66 o 
   0   3  10    40183.27    41182.96    232.07 o 
   1   3  10    32621.14    32202.56    155.59 o 
   2   3  10    16792.34    16846.25    191.87 o 
   3   3  10     3997.06     4014.70     54.37 o 
   4   3  10       48.28       59.15     41.62 o 
   5   3  10     2671.23     2770.30     61.69 o 
   6   3  10     3829.26     3795.23     88.27 o 
   7   3  10     5208.33     4878.34    103.55 o 
   8   3  10     6277.72     6477.26    122.36 o 
   9   3  10     5434.28     5088.82    131.92 o 
  10   3  10     3458.53     3507.66    123.32 o 
  11   3  10     1236.37     1223.18     97.71 o 
  12   3  10      266.73      278.89     82.50 o 
  13   3  10        1.66       88.92     84.41 o 
 -14   4  10       15.66       47.39     90.79 o 
 -13   4  10       24.65       24.07     75.98 o 
 -12   4  10       56.45       34.18     72.53 o 
 -11   4  10      122.21      100.29     64.12 o 
 -10   4  10        2.74       65.14     58.72 o 
  -9   4  10       68.54      133.68     59.35 o 
  -8   4  10      646.85      662.43     62.38 o 
  -7   4  10      235.25      241.38     53.77 o 
  -6   4  10       66.39       33.41     47.19 o 
  -5   4  10     2261.57     2251.58     69.58 o 
  -4   4  10     1973.94     1986.15     63.83 o 
  -3   4  10     2571.23     2479.70     47.22 o 
  -2   4  10     3305.35     3263.10     48.60 o 
  -1   4  10       54.48       38.82     30.67 o 
   0   4  10     1666.27     1666.94     46.90 o 
   1   4  10        3.77        0.00     34.21 o 
   2   4  10     3260.77     3373.55     60.78 o 
   3   4  10      391.05      365.07     40.99 o 
   4   4  10     1191.71     1069.84     59.24 o 
   5   4  10     1285.73     1256.71     64.38 o 
   6   4  10      826.01      767.22     56.24 o 
   7   4  10     1290.54     1407.73     74.81 o 
   8   4  10      750.25      733.97     69.69 o 
   9   4  10       44.99       51.56     62.09 o 
  10   4  10       99.21      150.13     74.90 o 
  11   4  10        3.98       40.18     76.49 o 
  12   4  10       19.63       72.71     76.22 o 
  13   4  10      156.54      140.17     86.78 o 
 -14   5  10      178.93      153.92     99.63 o 
 -13   5  10        4.56        5.96     93.03 o 
 -12   5  10      583.41      521.44     85.85 o 
 -11   5  10     2830.65     2727.58    112.49 o 
 -10   5  10     5440.15     5458.89    151.84 o 
  -9   5  10     9538.62     9378.65    147.84 o 
  -8   5  10     9335.92     9369.31    142.44 o 
  -7   5  10     8844.06     9048.64    147.85 o 
  -6   5  10     4318.63     4145.49     92.61 o 
  -5   5  10     1457.29     1436.56     63.74 o 
  -4   5  10      493.37      588.82     74.47 o 
  -3   5  10     8888.80     8459.82    176.51 o 
  -2   5  10    16085.56    15748.53    362.03 o 
  -1   5  10    18546.29    18257.81    178.04 o 
   0   5  10    16527.19    15839.52    187.67 o 
   1   5  10    10667.57    10705.19    120.23 o 
   2   5  10     6002.22     5676.95     86.26 o 
   3   5  10     1780.32     1780.36     65.20 o 
   4   5  10       18.03        0.00     45.65 o 
   5   5  10     1690.96     1584.17     71.45 o 
   6   5  10     5068.76     5271.65    109.75 o 
   7   5  10     4549.55     4236.65    106.68 o 
   8   5  10     4321.64     4380.27    113.01 o 
   9   5  10     3241.67     3396.24    107.45 o 
  10   5  10     1385.54     1400.89     89.53 o 
  11   5  10      674.38      661.04     89.67 o 
  12   5  10      188.51      170.91     82.67 o 
 -13   6  10      668.58      690.42    108.26 o 
 -12   6  10      652.50      591.02    105.21 o 
 -11   6  10      613.39      601.76     86.57 o 
 -10   6  10      194.03      218.87     75.13 o 
  -9   6  10       22.61       77.32     69.23 o 
  -8   6  10      507.21      494.63     64.70 o 
  -7   6  10     1692.39     1737.43     77.44 o 
  -6   6  10      708.53      742.19     57.84 o 
  -5   6  10     1637.09     1627.87     71.52 o 
  -4   6  10     6291.98     6181.34    108.44 o 
  -3   6  10     3162.22     3118.80     82.73 o 
  -2   6  10      737.27      699.03     56.09 o 
  -1   6  10     1302.67     1226.87     48.00 o 
   0   6  10      700.59      679.95     44.18 o 
   1   6  10      279.44      274.40     44.70 o 
   2   6  10     2899.71     2845.35     71.75 o 
   3   6  10     2455.12     2401.91     76.27 o 
   4   6  10     2242.70     2202.74     78.02 o 
   5   6  10     3943.43     3812.76     97.86 o 
   6   6  10     2388.13     2393.95     85.98 o 
   7   6  10       37.52       11.47     59.99 o 
   8   6  10       21.87      104.71     65.97 o 
   9   6  10       26.77       97.64     70.42 o 
  10   6  10        6.81        0.00     68.33 o 
  11   6  10      322.70      215.76     95.44 o 
 -12   7  10       35.98        0.00     95.75 o 
 -11   7  10      178.89      138.47     82.75 o 
 -10   7  10      520.30      536.61     78.62 o 
  -9   7  10     1075.31     1141.89     94.35 o 
  -8   7  10     1847.08     1840.42    100.29 o 
  -7   7  10     2346.31     2264.13    104.53 o 
  -6   7  10      930.36      938.96     67.86 o 
  -5   7  10      148.21       75.14     56.27 o 
  -4   7  10       24.84       58.04     53.19 o 
  -3   7  10     1397.43     1391.05     69.20 o 
  -2   7  10     2307.16     2291.30     76.98 o 
  -1   7  10     2893.36     2752.97     89.12 o 
   0   7  10     1450.75     1444.16     66.51 o 
   1   7  10      512.21      471.70     49.74 o 
   2   7  10      296.35      332.36     54.52 o 
   3   7  10      326.34      283.49     55.53 o 
   4   7  10       18.62        0.00     55.03 o 
   5   7  10       26.28       41.59     58.83 o 
   6   7  10      157.72      197.12     65.22 o 
   7   7  10     1112.41     1059.14     79.77 o 
   8   7  10     1886.55     1829.71     85.80 o 
   9   7  10     1144.31     1103.42     89.78 o 
  10   7  10      303.60      285.88     88.92 o 
 -11   8  10      701.32      834.07    111.18 o 
 -10   8  10      481.99      497.44     92.28 o 
  -9   8  10       86.61       72.17     79.83 o 
  -8   8  10      478.24      439.48     87.59 o 
  -7   8  10     1532.54     1417.86     97.21 o 
  -6   8  10     4832.12     5091.08    138.96 o 
  -5   8  10     7378.08     7428.75    133.98 o 
  -4   8  10     8676.05     9045.46    142.89 o 
  -3   8  10     7704.90     7652.71    129.17 o 
  -2   8  10     2843.90     2768.74     96.46 o 
  -1   8  10      409.84      532.04     68.14 o 
   0   8  10       14.78        0.00     55.58 o 
   1   8  10     2217.49     2167.55    100.10 o 
   2   8  10     4723.41     4826.63    105.29 o 
   3   8  10     5577.49     5509.88    125.76 o 
   4   8  10     4744.46     4838.90    113.99 o 
   5   8  10     4624.38     4716.15    116.53 o 
   6   8  10     3428.28     3553.40    109.82 o 
   7   8  10      858.84      935.53     82.50 o 
   8   8  10        8.44        0.00     71.29 o 
   9   8  10       44.45       35.96     82.97 o 
  -9   9  10      291.35      316.24     90.16 o 
  -8   9  10       54.02      114.11     81.29 o 
  -7   9  10       18.90        0.00     78.93 o 
  -6   9  10       96.24      147.03     77.82 o 
  -5   9  10      239.65      372.05     84.16 o 
  -4   9  10      538.44      770.08     99.76 o 
  -3   9  10      530.62      522.00     74.65 o 
  -2   9  10      344.08      309.99     68.46 o 
  -1   9  10      230.53      194.81     66.96 o 
   0   9  10      154.38       90.61     65.59 o 
   1   9  10       43.01        0.00     69.22 o 
   2   9  10        3.33        0.00     72.58 o 
   3   9  10        5.43        0.00     74.94 o 
   4   9  10       13.39        7.52     64.33 o 
   5   9  10        2.18       36.57     68.24 o 
   6   9  10       27.86       31.24     71.36 o 
   7   9  10       19.26       67.52     77.08 o 
  -7  10  10     1155.47     1166.75    106.05 o 
  -6  10  10     2121.22     2097.05    131.49 o 
  -5  10  10     3280.66     3603.68    153.29 o 
  -4  10  10     3745.74     4054.83    152.42 o 
  -3  10  10     2190.36     2214.59    124.54 o 
  -2  10  10      464.97      441.37     91.99 o 
  -1  10  10       78.25       99.34     69.14 o 
   0  10  10        2.89       28.17     78.14 o 
   1  10  10      251.32      218.12     81.86 o 
   2  10  10     1233.23     1238.69    121.64 o 
   3  10  10     1178.89     1158.57    102.31 o 
   4  10  10     1240.83     1321.00    110.04 o 
   5  10  10     1731.16     1908.44    138.77 o 
  -3  11  10      596.76      560.45    105.71 o 
  -2  11  10      867.42      895.70    108.96 o 
  -1  11  10     1285.31     1273.67    129.64 o 
   0  11  10     1751.44     1815.24    116.61 o 
   1  11  10     1508.99     1506.57    113.62 o 
 -15   1  11     1472.81     1480.73    134.47 o 
 -14   1  11     1486.23     1523.12    122.59 o 
 -13   1  11     1158.17     1117.81    102.89 o 
 -12   1  11     1538.17     1528.10     92.95 o 
 -11   1  11       92.49      161.29     62.46 o 
 -10   1  11     1976.41     1890.14     80.73 o 
  -9   1  11     3617.40     3568.45     79.60 o 
  -8   1  11    13052.73    12616.26    146.55 o 
  -7   1  11    24819.78    24849.55    176.23 o 
  -6   1  11    39450.14    38733.41    296.45 o 
  -5   1  11    10103.29    10058.48     80.10 o 
  -4   1  11     6029.05     5905.89     70.74 o 
  -3   1  11    10424.14    10829.19     95.88 o 
  -2   1  11     3754.60     3678.67     48.90 o 
  -1   1  11     3498.53     3849.52     61.00 o 
   0   1  11    18475.03    18524.87    142.07 o 
   1   1  11    22333.70    22969.64    119.57 o 
   2   1  11    34747.66    35042.14    204.38 o 
   3   1  11    62699.45    62615.39    264.66 o 
   4   1  11    40391.17    40529.05    261.26 o 
   5   1  11     9767.84     9329.77    125.46 o 
   6   1  11     2682.94     2731.09     70.53 o 
   7   1  11      608.29      550.74     56.86 o 
   8   1  11      717.46      653.17     63.75 o 
   9   1  11     4327.65     4286.49    124.45 o 
  10   1  11     3918.16     3976.28    136.01 o 
  11   1  11     2193.63     2279.13    111.36 o 
  12   1  11     2744.51     2778.89    140.53 o 
  13   1  11     1933.44     2121.01    136.13 o 
 -15   2  11       95.85      182.23    107.73 o 
 -14   2  11        7.90       74.44     86.57 o 
 -13   2  11      219.46      243.98     69.99 o 
 -12   2  11      887.35      864.90     75.62 o 
 -11   2  11     2126.20     2174.16     89.06 o 
 -10   2  11     8212.27     8105.45    259.41 o 
  -9   2  11    11984.63    11510.84    174.95 o 
  -8   2  11     6878.52     6725.79    112.97 o 
  -7   2  11     2026.79     2099.65     71.02 o 
  -6   2  11      130.68      172.82     31.17 o 
  -5   2  11     7347.31     7510.76     89.60 o 
  -4   2  11     4117.33     3980.74     59.01 o 
  -3   2  11     5684.32     5864.21     69.84 o 
  -2   2  11    16117.44    16142.80    138.08 o 
  -1   2  11    25158.73    25259.13    202.56 o 
   0   2  11    18518.75    18401.66    113.34 o 
   1   2  11     5164.89     5065.21     64.60 o 
   2   2  11     1641.67     1660.21     42.16 o 
   3   2  11      587.29      793.38     63.58 o 
   4   2  11     6100.77     6307.64     82.88 o 
   5   2  11     6550.86     6493.97    108.64 o 
   6   2  11     4363.47     4192.92     97.15 o 
   7   2  11     3245.66     3270.70     87.78 o 
   8   2  11     1833.59     1913.82     92.40 o 
   9   2  11      837.46      883.27     82.98 o 
  10   2  11       82.73      168.74     75.72 o 
  11   2  11       65.07       71.95     72.99 o 
  12   2  11        0.58        0.00     76.68 o 
  13   2  11       41.76      150.75     99.09 o 
 -14   3  11      281.97      309.59     83.71 o 
 -13   3  11      712.00      647.46     77.58 o 
 -12   3  11     1191.37     1070.73     79.75 o 
 -11   3  11       18.46       14.33     59.57 o 
 -10   3  11      190.23      261.17     60.70 o 
  -9   3  11     2863.95     2772.97     92.78 o 
  -8   3  11     1690.88     1647.74     73.59 o 
  -7   3  11     5427.15     5506.22    103.46 o 
  -6   3  11    13174.79    12781.49    201.89 o 
  -5   3  11    11186.32    10569.38    178.99 o 
  -4   3  11     4975.63     4828.51     59.92 o 
  -3   3  11     2483.08     2556.35     50.87 o 
  -2   3  11      607.05      625.68     27.68 o 
  -1   3  11     9775.44    10050.21     82.78 o 
   0   3  11    10823.51    11241.00    111.81 o 
   1   3  11     9862.42    10183.72     97.30 o 
   2   3  11     4728.05     4768.28     64.79 o 
   3   3  11     6854.72     6780.54     77.32 o 
   4   3  11     6894.08     6986.99     90.85 o 
   5   3  11     1288.85     1238.71     57.44 o 
   6   3  11      322.05      301.39     55.43 o 
   7   3  11       91.25      120.39     58.31 o 
   8   3  11        6.99        0.00     58.53 o 
   9   3  11     1214.11     1244.26     88.64 o 
  10   3  11      670.25      556.46     80.41 o 
  11   3  11      543.94      436.39     82.46 o 
  12   3  11      597.28      615.70     94.46 o 
  13   3  11      681.16      869.73    101.57 o 
 -14   4  11       92.49      127.14     93.51 o 
 -13   4  11      669.79      638.13     88.92 o 
 -12   4  11     2568.03     2500.42    101.58 o 
 -11   4  11     5196.94     4988.46    121.60 o 
 -10   4  11     6324.53     6156.73    128.07 o 
  -9   4  11     5218.57     5043.63    124.77 o 
  -8   4  11     2949.02     2930.85     88.36 o 
  -7   4  11     1111.17     1058.60     65.10 o 
  -6   4  11      563.35      630.47     54.65 o 
  -5   4  11       71.43       76.87     46.04 o 
  -4   4  11     4838.71     4834.23     89.09 o 
  -3   4  11    10020.44     9818.89    149.23 o 
  -2   4  11    17904.86    18215.46    221.54 o 
  -1   4  11    16859.29    16823.96    138.04 o 
   0   4  11    16275.91    16240.05    152.07 o 
   1   4  11    10523.38    10526.96    154.37 o 
   2   4  11     8218.41     8018.97     91.89 o 
   3   4  11     2756.86     2845.34     80.27 o 
   4   4  11     1365.75     1414.40     63.09 o 
   5   4  11     6330.50     6003.63    108.01 o 
   6   4  11    10128.71    10366.14    138.94 o 
   7   4  11     9299.52     9207.23    141.44 o 
   8   4  11     5076.29     4986.11    112.87 o 
   9   4  11     2330.58     2465.50     95.92 o 
  10   4  11      953.67      977.25     90.25 o 
  11   4  11       91.54       95.43     79.85 o 
  12   4  11        1.10       39.51     82.13 o 
 -13   5  11      604.04      678.20     92.43 o 
 -12   5  11      502.65      552.11     86.76 o 
 -11   5  11      234.77      350.22     82.03 o 
 -10   5  11      190.10      267.73     65.91 o 
  -9   5  11      916.51      996.15     74.52 o 
  -8   5  11     3713.36     3761.18    102.48 o 
  -7   5  11     1854.16     2026.36     77.58 o 
  -6   5  11      933.55      920.73     62.51 o 
  -5   5  11     1518.39     1550.91     68.41 o 
  -4   5  11     1148.12     1202.30     62.58 o 
  -3   5  11      360.93      328.32     50.86 o 
  -2   5  11     1762.67     1813.24     57.09 o 
  -1   5  11      289.39      276.30     37.58 o 
   0   5  11      480.96      518.18     41.20 o 
   1   5  11     1099.29     1001.60     47.28 o 
   2   5  11     1717.55     1643.67     57.40 o 
   3   5  11      281.52      250.84     48.63 o 
   4   5  11      591.86      643.63     58.95 o 
   5   5  11      430.07      417.74     56.78 o 
   6   5  11       62.35       25.99     55.52 o 
   7   5  11     1366.36     1404.65     77.37 o 
   8   5  11      374.88      358.65     68.01 o 
   9   5  11       11.68        4.26     58.36 o 
  10   5  11        6.19        0.00     72.60 o 
  11   5  11       15.62       16.74     75.36 o 
  12   5  11        4.91       33.31     84.92 o 
 -13   6  11      459.37      462.98    105.48 o 
 -12   6  11     1244.53     1127.37    101.17 o 
 -11   6  11     2626.47     2569.70    117.76 o 
 -10   6  11     3904.77     3939.32    129.49 o 
  -9   6  11     5726.93     5923.76    152.68 o 
  -8   6  11     5322.88     5275.35    118.74 o 
  -7   6  11     3153.21     3087.83     93.18 o 
  -6   6  11       47.45        0.00     52.07 o 
  -5   6  11     2823.93     2855.92     85.13 o 
  -4   6  11     5795.45     5929.27    145.70 o 
  -3   6  11     9201.63     9254.38    128.32 o 
  -2   6  11    13435.56    13246.12    148.90 o 
  -1   6  11    13550.58    13621.39    148.61 o 
   0   6  11     6198.61     6213.29     95.25 o 
   1   6  11     2058.48     1967.92     62.19 o 
   2   6  11      219.90      206.14     50.68 o 
   3   6  11     1251.56     1156.55     66.20 o 
   4   6  11     1419.74     1386.20     70.87 o 
   5   6  11      986.73      963.17     68.38 o 
   6   6  11     1286.09     1402.08     77.40 o 
   7   6  11     2343.04     2359.15     93.79 o 
   8   6  11     3124.14     2938.34    112.78 o 
   9   6  11     1264.55     1278.69     86.33 o 
  10   6  11      288.27      335.19     77.16 o 
  11   6  11        8.31        0.00     81.01 o 
 -12   7  11       14.65        0.00     94.16 o 
 -11   7  11       15.85       15.30     77.35 o 
 -10   7  11        3.77        0.00     76.76 o 
  -9   7  11      474.74      471.20     84.03 o 
  -8   7  11     1893.63     1776.85     99.58 o 
  -7   7  11     3026.80     3034.43     97.81 o 
  -6   7  11     2145.88     2255.36     85.72 o 
  -5   7  11     3298.54     3310.09     94.87 o 
  -4   7  11     2336.56     2258.31     82.10 o 
  -3   7  11      478.75      509.14     60.52 o 
  -2   7  11      594.71      547.66     60.80 o 
  -1   7  11      647.50      649.19     66.14 o 
   0   7  11       81.52       45.83     56.26 o 
   1   7  11     3026.72     3000.53     93.78 o 
   2   7  11     5915.02     5940.80    110.03 o 
   3   7  11     4389.60     4415.64    100.86 o 
   4   7  11     3506.23     3529.53     97.33 o 
   5   7  11     3649.29     3647.35    102.17 o 
   6   7  11     1848.24     1835.50     86.57 o 
   7   7  11      370.23      390.71     69.71 o 
   8   7  11        6.82       30.71     69.48 o 
   9   7  11      279.91      212.89     77.41 o 
  10   7  11      956.10      983.29     91.18 o 
 -10   8  11       18.24        0.00     82.75 o 
  -9   8  11       20.72       11.58     81.47 o 
  -8   8  11       10.39       13.24     79.81 o 
  -7   8  11      294.51      266.19     80.78 o 
  -6   8  11      890.83      928.54     91.41 o 
  -5   8  11      357.73      399.75     66.93 o 
  -4   8  11      146.11      174.68     61.56 o 
  -3   8  11      151.86      211.30     65.39 o 
  -2   8  11      651.93      638.69     68.40 o 
  -1   8  11      395.44      328.83     64.54 o 
   0   8  11      113.58      119.60     61.51 o 
   1   8  11      141.55      176.67     70.55 o 
   2   8  11      593.98      547.34     71.41 o 
   3   8  11      455.72      474.21     64.56 o 
   4   8  11       41.61       60.17     64.43 o 
   5   8  11        7.12      135.81     63.09 o 
   6   8  11       57.01      110.82     67.01 o 
   7   8  11      249.34      214.27     71.46 o 
   8   8  11      123.47       71.57     72.38 o 
   9   8  11       91.63       96.08     85.94 o 
  -9   9  11      673.63      644.67     97.45 o 
  -8   9  11     1726.12     1749.12    115.72 o 
  -7   9  11     2174.62     2189.85    115.81 o 
  -6   9  11     4041.65     4376.75    141.97 o 
  -5   9  11     7179.09     7470.46    259.23 o 
  -4   9  11     6025.89     5789.40    163.44 o 
  -3   9  11     1381.57     1471.34     88.35 o 
  -2   9  11       31.92       27.53     66.04 o 
  -1   9  11     1125.64     1022.35     81.64 o 
   0   9  11     2483.30     2773.25    135.12 o 
   1   9  11     4302.40     4184.69    155.36 o 
   2   9  11     3972.04     4178.45    153.06 o 
   3   9  11     3230.64     3343.95    128.73 o 
   4   9  11     2575.07     2578.82    110.97 o 
   5   9  11     1835.26     1996.73     95.82 o 
   6   9  11      503.78      511.83     77.48 o 
   7   9  11        1.29        0.00     77.93 o 
  -7  10  11       10.15        0.00     87.57 o 
  -6  10  11        0.69       27.44     98.98 o 
  -5  10  11       39.45      170.95     94.14 o 
  -4  10  11      224.36      174.88     89.48 o 
  -3  10  11      805.94      754.00    101.05 o 
  -2  10  11      674.37      620.17     80.27 o 
  -1  10  11      284.82      278.52     85.27 o 
   0  10  11      144.39      123.68     80.77 o 
   1  10  11      119.41      144.28     84.10 o 
   2  10  11       79.26      188.63     84.07 o 
   3  10  11       18.68        0.00     85.49 o 
   4  10  11       20.43       39.27     89.03 o 
   5  10  11      204.88      123.29     89.90 o 
  -1  11  11       35.11       94.85    100.57 o 
   0  11  11      161.79      170.91     89.15 o 
 -15   0  12      909.58      784.50    149.55 o 
 -14   0  12      555.25      654.44    141.29 o 
 -13   0  12      873.30      910.01    134.20 o 
 -12   0  12      790.01      798.21    125.93 o 
 -11   0  12      114.53       65.83    105.92 o 
 -10   0  12    15759.14    16124.72    486.20 o 
  -9   0  12     6652.07     6575.77    128.24 o 
  -8   0  12    12102.73    11418.30    316.85 o 
  -7   0  12    18138.51    18204.52    202.54 o 
  -6   0  12    10767.19    11221.49    196.65 o 
  -5   0  12     1927.39     1941.78     87.07 o 
  -4   0  12      637.33      679.57     45.58 o 
  -3   0  12      459.33      520.58     42.64 o 
  -2   0  12    12674.70    13214.30    126.90 o 
  -1   0  12    30121.18    31824.49    248.51 o 
   0   0  12     5427.09     5539.02    101.05 o 
   1   0  12     5414.94     5202.52     85.16 o 
   2   0  12    23302.41    23191.70    200.95 o 
   3   0  12    34299.19    32935.20    222.05 o 
   4   0  12    17854.95    17911.73    185.74 o 
   5   0  12     2312.52     2280.52     72.77 o 
   6   0  12       62.65        0.00     64.36 o 
   7   0  12      879.92      863.93     88.22 o 
   8   0  12     6646.46     6885.24    176.08 o 
   9   0  12     5318.91     5608.85    245.29 o 
  10   0  12     3574.89     3601.76    199.46 o 
  11   0  12     3105.57     3596.34    216.43 o 
  12   0  12     2969.24     3240.02    215.31 o 
  13   0  12     1172.12     1203.58    175.24 o 
 -15   1  12        6.72        6.61     91.79 o 
 -14   1  12       16.66        1.20     85.36 o 
 -13   1  12       77.12       72.77     81.78 o 
 -12   1  12      811.07      775.45     93.74 o 
 -11   1  12     2133.01     2032.54     90.31 o 
 -10   1  12     1537.38     1490.02     73.69 o 
  -9   1  12     1377.33     1280.28     65.75 o 
  -8   1  12      218.74      204.17     50.46 o 
  -7   1  12       56.14       74.88     36.45 o 
  -6   1  12       49.01       51.46     32.07 o 
  -5   1  12     2929.71     2845.48     48.16 o 
  -4   1  12     7754.55     7716.59     89.22 o 
  -3   1  12    13551.34    13827.27    170.20 o 
  -2   1  12     5119.51     5266.35     59.40 o 
  -1   1  12     1241.36     1270.89     37.32 o 
   0   1  12      714.63      947.64     58.70 o 
   1   1  12     1030.40     1149.63     37.16 o 
   2   1  12      255.12      318.81     32.33 o 
   3   1  12     2639.27     2698.82     50.59 o 
   4   1  12     3425.21     3404.28     55.40 o 
   5   1  12     5415.28     5601.92     84.77 o 
   6   1  12     2304.80     2292.78     64.04 o 
   7   1  12      576.39      511.59     57.10 o 
   8   1  12       27.04       25.04     64.80 o 
   9   1  12      148.66      148.41     72.38 o 
  10   1  12       61.50       82.26     71.78 o 
  11   1  12        4.32        6.89     76.04 o 
  12   1  12       79.58      140.66     94.25 o 
  13   1  12       77.20      176.72    100.26 o 
 -15   2  12      901.25      989.30    114.73 o 
 -14   2  12      277.72      242.96     91.73 o 
 -13   2  12      475.73      548.56     82.64 o 
 -12   2  12      504.66      436.58     69.64 o 
 -11   2  12      222.22      189.37     60.62 o 
 -10   2  12     1060.89     1041.77     70.20 o 
  -9   2  12     2761.53     2601.77     84.64 o 
  -8   2  12     9852.01     9777.35    181.54 o 
  -7   2  12    24429.95    23725.64    249.24 o 
  -6   2  12    19431.78    18906.97    164.69 o 
  -5   2  12     2781.19     2737.67     57.28 o 
  -4   2  12      473.89      402.04     34.78 o 
  -3   2  12      372.48      392.23     34.27 o 
  -2   2  12     6834.23     6717.40     91.31 o 
  -1   2  12    15564.52    14904.45    131.61 o 
   0   2  12    30854.51    29334.70    189.89 o 
   1   2  12    33200.00    33084.26    226.13 o 
   2   2  12    32867.80    31782.44    163.71 o 
   3   2  12    14752.16    14722.47    137.50 o 
   4   2  12     2957.48     2956.75     64.77 o 
   5   2  12       65.95       71.02     40.88 o 
   6   2  12       59.04       62.47     42.81 o 
   7   2  12     1712.74     1601.64     72.44 o 
   8   2  12     4340.12     4050.19    119.35 o 
   9   2  12     5847.69     5572.84    152.71 o 
  10   2  12     3230.69     2993.17    116.82 o 
  11   2  12     1266.10     1254.70    101.06 o 
  12   2  12      717.09      730.07     95.86 o 
  13   2  12      400.54      485.39    106.34 o 
 -14   3  12      930.50      958.30     97.43 o 
 -13   3  12     1463.80     1511.91     91.45 o 
 -12   3  12     2090.29     2198.90     95.14 o 
 -11   3  12     4404.63     4659.81    116.77 o 
 -10   3  12     5187.45     5019.97    114.50 o 
  -9   3  12     3664.88     3509.95     96.84 o 
  -8   3  12      465.19      405.71     58.94 o 
  -7   3  12      886.37      916.13     59.89 o 
  -6   3  12     6105.16     6239.58    104.24 o 
  -5   3  12     8305.75     8281.34    111.64 o 
  -4   3  12    10295.29    10329.93     92.50 o 
  -3   3  12     9530.02     9520.93    108.71 o 
  -2   3  12    10673.31    10966.41    130.45 o 
  -1   3  12     7840.26     7827.99     76.64 o 
   0   3  12     8143.17     8193.73     85.32 o 
   1   3  12     5882.86     5901.86     95.91 o 
   2   3  12       79.79       64.40     33.13 o 
   3   3  12     1207.53     1237.70     41.38 o 
   4   3  12     6320.65     6215.91     86.27 o 
   5   3  12     7076.37     7223.55    161.24 o 
   6   3  12     8764.57     8839.67    130.30 o 
   7   3  12     9010.85     8931.13    170.59 o 
   8   3  12     3489.57     3476.78    113.54 o 
   9   3  12      801.84      808.60     83.82 o 
  10   3  12       19.09       43.68     72.80 o 
  11   3  12      118.74      162.48     77.48 o 
  12   3  12      221.57      275.56     81.98 o 
 -14   4  12        1.69        0.00     79.09 o 
 -13   4  12        3.21       51.04     79.40 o 
 -12   4  12        0.72       78.81     68.74 o 
 -11   4  12      586.11      560.29     72.94 o 
 -10   4  12      231.35      299.91     65.95 o 
  -9   4  12     1477.29     1433.96     76.69 o 
  -8   4  12     1408.02     1380.38     72.86 o 
  -7   4  12       63.64       21.74     49.47 o 
  -6   4  12      137.90      103.66     48.82 o 
  -5   4  12      148.04      136.45     47.66 o 
  -4   4  12      359.35      407.98     49.10 o 
  -3   4  12      591.96      651.07     39.86 o 
  -2   4  12       27.04       26.23     35.57 o 
  -1   4  12     1276.43     1238.84     42.84 o 
   0   4  12      134.81      111.12     34.26 o 
   1   4  12        8.85        0.00     33.61 o 
   2   4  12      142.82      160.99     36.25 o 
   3   4  12      178.25      162.95     47.02 o 
   4   4  12       32.94       59.48     48.78 o 
   5   4  12       12.38       11.07     53.26 o 
   6   4  12        2.60        0.00     54.30 o 
   7   4  12        2.02       35.01     59.14 o 
   8   4  12       24.11        0.00     58.83 o 
   9   4  12      171.63      135.01     72.02 o 
  10   4  12      142.57      157.12     77.21 o 
  11   4  12      119.87       51.75     78.70 o 
  12   4  12      165.59      147.55     85.27 o 
 -13   5  12     1953.07     2012.44    113.77 o 
 -12   5  12     3636.90     3612.24    138.75 o 
 -11   5  12     4692.57     4622.91    139.51 o 
 -10   5  12     4037.22     4186.39    114.97 o 
  -9   5  12     1958.68     1934.69     86.70 o 
  -8   5  12     1447.85     1309.79     76.72 o 
  -7   5  12      277.20      252.57     56.08 o 
  -6   5  12      989.15      982.31     65.03 o 
  -5   5  12     7764.04     7477.25    118.79 o 
  -4   5  12    13989.57    13402.74    149.36 o 
  -3   5  12    17292.07    16710.85    163.11 o 
  -2   5  12    19187.94    18292.95    253.50 o 
  -1   5  12    11599.27    11233.36    114.99 o 
   0   5  12     4676.67     4487.75     71.01 o 
   1   5  12      985.70     1075.24     54.35 o 
   2   5  12      156.33      184.45     47.72 o 
   3   5  12     2692.28     2573.09     77.79 o 
   4   5  12     6390.60     6199.39    111.28 o 
   5   5  12     7585.16     7393.37    125.88 o 
   6   5  12     6754.49     6401.40    123.23 o 
   7   5  12     3826.79     3795.44    105.83 o 
   8   5  12     2078.44     2016.49     91.24 o 
   9   5  12      382.38      301.84     62.77 o 
  10   5  12       26.01        0.00     74.07 o 
  11   5  12       75.72       70.11     78.68 o 
 -12   6  12        6.41       61.82     82.21 o 
 -11   6  12       47.50       88.75     77.32 o 
 -10   6  12      135.41      136.34     75.03 o 
  -9   6  12     1616.25     1640.49     86.62 o 
  -8   6  12     2730.18     2703.94     97.63 o 
  -7   6  12     2218.39     2253.97     87.19 o 
  -6   6  12     2683.17     2686.00     88.14 o 
  -5   6  12     6251.69     6413.87    119.07 o 
  -4   6  12      390.27      333.08     56.77 o 
  -3   6  12      450.95      409.44     56.94 o 
  -2   6  12      318.37      275.05     55.06 o 
  -1   6  12      123.19      170.95     51.82 o 
   0   6  12     1378.44     1285.14     63.71 o 
   1   6  12     3482.93     3445.40     76.48 o 
   2   6  12     4075.90     3987.75     90.10 o 
   3   6  12     3169.40     3091.10     85.83 o 
   4   6  12     2184.71     2047.98     80.59 o 
   5   6  12     1043.67     1064.88     72.35 o 
   6   6  12       32.11        0.00     58.54 o 
   7   6  12      391.36      305.57     65.35 o 
   8   6  12      236.44      264.31     67.08 o 
   9   6  12      256.48      218.25     71.80 o 
  10   6  12      327.61      224.97     85.01 o 
  11   6  12      370.84      335.58     90.61 o 
 -11   7  12      891.01      882.61     95.93 o 
 -10   7  12      868.12      716.50     91.30 o 
  -9   7  12      755.38      789.10     80.90 o 
  -8   7  12      743.65      778.31     90.59 o 
  -7   7  12      431.26      471.86     68.17 o 
  -6   7  12       10.89        7.57     57.64 o 
  -5   7  12      788.37      862.15     68.08 o 
  -4   7  12     1608.97     1474.30     74.92 o 
  -3   7  12     4042.20     3858.48     97.99 o 
  -2   7  12     9516.17     9217.00    149.48 o 
  -1   7  12     5774.70     5619.80    130.94 o 
   0   7  12     1561.90     1587.74     80.15 o 
   1   7  12       24.35       89.34     59.18 o 
   2   7  12       48.18       71.08     55.05 o 
   3   7  12      647.68      609.80     62.05 o 
   4   7  12     1123.00      986.02     71.08 o 
   5   7  12      604.00      659.41     68.00 o 
   6   7  12      952.57      950.10     74.44 o 
   7   7  12     1316.21     1307.18     85.41 o 
   8   7  12      676.33      617.96     79.76 o 
   9   7  12      248.38      216.18     76.68 o 
  10   7  12       25.17       63.96     76.15 o 
 -10   8  12      969.45      964.31    102.65 o 
  -9   8  12     3226.02     3426.56    137.00 o 
  -8   8  12     4178.85     4499.13    143.42 o 
  -7   8  12     3261.25     3232.38    124.86 o 
  -6   8  12     3587.94     3576.19    107.40 o 
  -5   8  12     3013.79     3388.66    102.94 o 
  -4   8  12     1628.96     1610.45     81.20 o 
  -3   8  12        1.86       62.59     61.85 o 
  -2   8  12      733.81      685.86     71.68 o 
  -1   8  12     2796.03     2824.53    100.87 o 
   0   8  12     5871.52     5900.38    216.45 o 
   1   8  12     8125.39     8201.03    165.74 o 
   2   8  12     4745.97     4818.89    138.69 o 
   3   8  12     2894.08     2904.24    106.04 o 
   4   8  12     1980.74     2026.23     88.77 o 
   5   8  12     1167.60     1174.60     80.44 o 
   6   8  12       93.20      129.72     65.59 o 
   7   8  12      281.16      254.95     73.13 o 
   8   8  12      934.01      865.94     85.81 o 
  -9   9  12        1.43        7.55     85.75 o 
  -8   9  12        3.96      132.78     84.48 o 
  -7   9  12        2.23       51.78     85.75 o 
  -6   9  12        5.52       47.22     81.01 o 
  -5   9  12       65.63       62.30     84.97 o 
  -4   9  12      229.53      237.62     72.86 o 
  -3   9  12      261.75      275.47     72.94 o 
  -2   9  12      149.66      146.64     71.05 o 
  -1   9  12       61.80       75.19     69.48 o 
   0   9  12       22.36       40.92     76.79 o 
   1   9  12       49.15      108.90     79.43 o 
   2   9  12       56.77      108.95     78.51 o 
   3   9  12      150.73      174.92     84.52 o 
   4   9  12      165.76       64.16     79.44 o 
   5   9  12      227.10      223.39     79.06 o 
   6   9  12      266.33      201.79     73.41 o 
   7   9  12       57.96       16.61     73.21 o 
  -6  10  12     1713.10     1827.14    129.49 o 
  -5  10  12     1964.40     2228.69    131.97 o 
  -4  10  12      792.40      876.61    107.32 o 
  -3  10  12       21.81        0.00     86.55 o 
  -2  10  12      132.58       84.68     72.78 o 
  -1  10  12      922.46      888.95     97.09 o 
   0  10  12     2786.28     3009.21    129.73 o 
   1  10  12     4073.98     4399.83    147.55 o 
   2  10  12     2720.45     2967.99    148.56 o 
   3  10  12     1034.49     1001.84    102.72 o 
   4  10  12      402.63      266.48     92.86 o 
 -15   1  13      194.73      161.86     94.16 o 
 -14   1  13      106.99       49.89     84.14 o 
 -13   1  13      208.81      201.25     83.51 o 
 -12   1  13      306.35      328.42     83.25 o 
 -11   1  13     1662.19     1572.35    103.41 o 
 -10   1  13     3183.97     3088.18     90.53 o 
  -9   1  13     5361.24     5462.65    106.55 o 
  -8   1  13    11868.07    11717.24    247.50 o 
  -7   1  13    15668.48    15541.52    139.90 o 
  -6   1  13     5642.57     5681.12     71.54 o 
  -5   1  13      239.99      244.71     30.95 o 
  -4   1  13     1687.71     1655.78     41.25 o 
  -3   1  13     4984.39     5248.95     78.65 o 
  -2   1  13     9131.39     9340.05    158.04 o 
  -1   1  13    19169.75    19565.80    180.82 o 
   0   1  13    14429.16    14975.20    105.40 o 
   1   1  13    11303.13    11541.80     91.47 o 
   2   1  13    14114.14    13754.37    135.24 o 
   3   1  13     4320.84     4462.21     62.96 o 
   4   1  13       49.12       59.92     37.65 o 
   5   1  13      926.58      857.57     49.14 o 
   6   1  13     2615.05     2544.39     84.99 o 
   7   1  13     6718.39     6559.23    146.41 o 
   8   1  13     9975.63     9429.00    166.74 o 
   9   1  13     5819.11     5979.47    146.90 o 
  10   1  13     2283.61     2236.88    108.57 o 
  11   1  13      957.19     1078.97    112.84 o 
  12   1  13      296.49      286.29     98.64 o 
  13   1  13        5.36       67.77    100.28 o 
 -14   2  13      794.96      740.87    103.61 o 
 -13   2  13     1071.15     1122.55    108.52 o 
 -12   2  13     1581.77     1496.44     88.53 o 
 -11   2  13     2197.74     2210.01     88.45 o 
 -10   2  13      205.52      252.88     56.79 o 
  -9   2  13      248.77      271.74     57.04 o 
  -8   2  13       18.61        0.00     50.03 o 
  -7   2  13     1977.90     2112.39     87.62 o 
  -6   2  13    10604.01    10475.97    136.32 o 
  -5   2  13    13995.11    14063.83    221.34 o 
  -4   2  13     8798.18     8816.02    103.99 o 
  -3   2  13    10116.22    10063.71    157.91 o 
  -2   2  13     4140.21     3903.09     79.71 o 
  -1   2  13     2364.87     2273.88     48.80 o 
   0   2  13     1186.01     1138.87     46.07 o 
   1   2  13       34.20       79.30     31.92 o 
   2   2  13     1622.63     1701.22     43.79 o 
   3   2  13     7435.19     7345.12     95.46 o 
   4   2  13     7167.13     7132.87     92.97 o 
   5   2  13     8345.69     8257.20    139.41 o 
   6   2  13     7502.10     7714.65    120.39 o 
   7   2  13     3671.01     3773.97    121.39 o 
   8   2  13      259.46      270.56     71.84 o 
   9   2  13      112.38      182.35     75.51 o 
  10   2  13      548.49      549.19     84.50 o 
  11   2  13      533.35      584.40     89.38 o 
  12   2  13      645.94      561.41     92.53 o 
 -14   3  13      139.19       89.10     91.97 o 
 -13   3  13       87.12       86.79     68.31 o 
 -12   3  13      140.73      130.99     66.76 o 
 -11   3  13     1268.60     1268.66     80.12 o 
 -10   3  13      760.75      691.86     68.49 o 
  -9   3  13      660.54      616.78     64.56 o 
  -8   3  13     1257.23     1217.32     69.41 o 
  -7   3  13     2069.30     2011.16     74.72 o 
  -6   3  13      386.68      410.64     54.20 o 
  -5   3  13      845.26      952.51     57.27 o 
  -4   3  13      178.06      207.79     45.70 o 
  -3   3  13       26.58      144.25     47.82 o 
  -2   3  13     5630.83     5566.39     62.64 o 
  -1   3  13     8081.73     8347.64     92.67 o 
   0   3  13     6258.73     6505.77     81.85 o 
   1   3  13     1189.49     1161.68     45.12 o 
   2   3  13     2124.69     2262.92     53.05 o 
   3   3  13     1339.39     1221.96     51.63 o 
   4   3  13      140.99      213.37     42.58 o 
   5   3  13     1689.40     1708.30     71.32 o 
   6   3  13     1451.98     1466.81     73.00 o 
   7   3  13     1489.46     1574.54     77.43 o 
   8   3  13     1818.65     1701.41     95.25 o 
   9   3  13     1219.95     1063.51     89.02 o 
  10   3  13      525.66      500.38     81.16 o 
  11   3  13      195.33      110.39     78.79 o 
  12   3  13      143.29      122.40     91.54 o 
 -14   4  13     1308.23     1362.74    107.67 o 
 -13   4  13     2978.82     3076.50    126.77 o 
 -12   4  13     4023.52     3990.47    119.38 o 
 -11   4  13     2833.04     2789.12    101.95 o 
 -10   4  13     1729.75     1651.29     84.14 o 
  -9   4  13      280.12      266.22     61.01 o 
  -8   4  13      104.91       21.93     55.80 o 
  -7   4  13     5389.93     5303.91    109.26 o 
  -6   4  13    14081.54    13909.57    157.25 o 
  -5   4  13    18844.83    18655.33    175.32 o 
  -4   4  13    22226.04    21816.77    239.51 o 
  -3   4  13    17029.52    16469.22    243.58 o 
  -2   4  13     7053.69     6905.12     85.94 o 
  -1   4  13     1918.30     1919.97     48.69 o 
   0   4  13       33.39       57.69     34.74 o 
   1   4  13      387.22      411.48     39.66 o 
   2   4  13     3620.98     3630.26     66.15 o 
   3   4  13     4662.47     4572.05     92.19 o 
   4   4  13     8885.38     9052.14    128.45 o 
   5   4  13    10455.86    10557.07    143.70 o 
   6   4  13     6895.62     6752.40    114.40 o 
   7   4  13     2992.13     3112.93     96.94 o 
   8   4  13      844.54      946.31     73.79 o 
   9   4  13       57.46        0.00     72.16 o 
  10   4  13       69.07        0.00     73.68 o 
  11   4  13      514.07      409.03     88.25 o 
  12   4  13      704.87      814.53    100.79 o 
 -13   5  13       49.75       36.51     81.03 o 
 -12   5  13       44.16       15.19     77.99 o 
 -11   5  13       74.56       76.32     68.88 o 
 -10   5  13       44.90       27.79     64.75 o 
  -9   5  13      687.49      698.39     71.85 o 
  -8   5  13      217.44      174.84     60.35 o 
  -7   5  13      557.17      570.18     63.37 o 
  -6   5  13     1773.48     1734.16     77.30 o 
  -5   5  13     1329.30     1401.43     69.76 o 
  -4   5  13       20.70       41.86     52.52 o 
  -3   5  13     1860.92     1854.58     66.56 o 
  -2   5  13     1029.07      938.53     58.14 o 
  -1   5  13       82.80       83.01     42.17 o 
   0   5  13     1525.00     1433.26     56.73 o 
   1   5  13     3138.06     3136.45     75.43 o 
   2   5  13     1051.75     1064.86     60.64 o 
   3   5  13     1545.17     1517.03     69.62 o 
   4   5  13     1835.67     1721.48     76.63 o 
   5   5  13      200.15      199.76     59.34 o 
   6   5  13      659.83      751.27     70.96 o 
   7   5  13     1483.98     1417.47     81.17 o 
   8   5  13      158.11      129.80     64.78 o 
   9   5  13      156.76      165.14     78.75 o 
  10   5  13      139.23       38.53     80.62 o 
  11   5  13       18.99      130.99     84.71 o 
 -12   6  13     1652.62     1656.55    110.91 o 
 -11   6  13     1457.40     1468.43    102.72 o 
 -10   6  13      859.60      878.78     88.48 o 
  -9   6  13      303.64      284.93     67.52 o 
  -8   6  13       55.04       39.91     64.72 o 
  -7   6  13     1920.65     1799.04     83.51 o 
  -6   6  13     3651.74     3555.71     99.26 o 
  -5   6  13     3996.10     4031.18    100.64 o 
  -4   6  13     8462.99     8049.71    141.39 o 
  -3   6  13    11333.20    10773.08    165.83 o 
  -2   6  13    11604.82    11324.78    183.81 o 
  -1   6  13     4659.78     4419.10    104.11 o 
   0   6  13      423.88      386.17     54.43 o 
   1   6  13      545.90      525.25     61.90 o 
   2   6  13     4399.07     4452.90     96.94 o 
   3   6  13     5900.43     5990.01    112.91 o 
   4   6  13     4570.57     4673.76    139.03 o 
   5   6  13     3603.87     3581.88     99.84 o 
   6   6  13     1992.40     2014.69     87.09 o 
   7   6  13     1375.27     1287.48     81.80 o 
   8   6  13      450.90      390.24     73.05 o 
   9   6  13        2.07        0.00     68.55 o 
  10   6  13       86.49       50.57     83.69 o 
 -11   7  13      273.26      144.71     81.61 o 
 -10   7  13     1454.25     1512.44    103.74 o 
  -9   7  13     3010.54     3220.26    125.71 o 
  -8   7  13     4112.68     4031.63    115.47 o 
  -7   7  13     2881.91     3001.69    102.53 o 
  -6   7  13      732.32      694.63     72.12 o 
  -5   7  13       66.97       28.43     58.05 o 
  -4   7  13      315.67      243.30     58.96 o 
  -3   7  13     1510.55     1541.00     75.49 o 
  -2   7  13     2649.06     2543.86     93.27 o 
  -1   7  13     5230.82     4744.57    127.17 o 
   0   7  13     7353.52     6976.40    133.56 o 
   1   7  13     6400.80     6172.19    142.14 o 
   2   7  13     1803.28     1593.69     83.25 o 
   3   7  13      296.06      291.42     60.66 o 
   4   7  13      302.10      315.99     61.59 o 
   5   7  13       65.44       48.19     61.45 o 
   6   7  13      274.72      197.66     66.82 o 
   7   7  13      764.45      675.23     77.01 o 
   8   7  13     1037.92      998.67     86.55 o 
   9   7  13     1032.43     1132.63     92.61 o 
 -10   8  13       10.98      135.32     87.20 o 
  -9   8  13       11.61      118.20     89.85 o 
  -8   8  13       18.96        0.00     80.82 o 
  -7   8  13       65.26       74.32     78.99 o 
  -6   8  13        7.76        0.00     63.05 o 
  -5   8  13       11.59        1.87     61.08 o 
  -4   8  13      584.51      485.17     66.92 o 
  -3   8  13     1299.04     1143.97     80.92 o 
  -2   8  13      605.50      599.51     74.73 o 
  -1   8  13      234.09      243.19     64.92 o 
   0   8  13      232.55      292.36     76.26 o 
   1   8  13      230.14      273.26     76.14 o 
   2   8  13       31.16       26.29     72.16 o 
   3   8  13       94.66       87.72     74.00 o 
   4   8  13      265.71      212.79     70.75 o 
   5   8  13       82.64       17.22     64.92 o 
   6   8  13       49.68       17.02     68.25 o 
   7   8  13       54.51       25.79     72.75 o 
   8   8  13       38.27       39.64     76.08 o 
  -8   9  13     1836.60     1908.02    119.86 o 
  -7   9  13     1335.79     1475.91    108.85 o 
  -6   9  13     1651.54     1632.08    109.19 o 
  -5   9  13      695.94      744.28     99.90 o 
  -4   9  13        0.77        0.00     68.96 o 
  -3   9  13     1360.63     1302.98     90.25 o 
  -2   9  13     3688.41     3667.88    119.73 o 
  -1   9  13     4891.48     4848.74    143.33 o 
   0   9  13     4924.73     4787.92    143.78 o 
   1   9  13     5026.57     5291.16    150.91 o 
   2   9  13     3117.33     3212.31    145.97 o 
   3   9  13      945.25      933.31     96.70 o 
   4   9  13       78.36        9.33     80.24 o 
   5   9  13      130.41       69.88     77.60 o 
   6   9  13      911.41      985.17     98.41 o 
  -5  10  13      294.70      196.59     99.79 o 
  -4  10  13      612.51      537.67    103.92 o 
  -3  10  13      311.80      260.09     95.02 o 
  -2  10  13       66.37        0.00     77.53 o 
  -1  10  13        2.36       42.68     83.55 o 
   0  10  13       21.65       92.08     83.86 o 
   1  10  13      128.97      168.20     85.91 o 
   2  10  13      145.14      161.78     86.15 o 
   3  10  13      267.19      170.63     87.11 o 
 -15   0  14        4.58      158.47    130.14 o 
 -14   0  14        2.68       18.47    117.90 o 
 -13   0  14      433.23      460.29    132.52 o 
 -12   0  14     2256.23     2258.40    173.69 o 
 -11   0  14     3210.92     3087.90    183.92 o 
 -10   0  14     1962.23     1933.28    151.20 o 
  -9   0  14     2604.16     2677.58    232.33 o 
  -8   0  14     9941.93     9903.77    206.25 o 
  -7   0  14     8700.74     8440.95    126.53 o 
  -6   0  14      925.14      896.24     57.06 o 
  -5   0  14     1495.25     1488.25     60.16 o 
  -4   0  14     8772.29     8679.18    128.36 o 
  -3   0  14    27231.96    27665.91    254.41 o 
  -2   0  14    31507.45    32293.71    351.11 o 
  -1   0  14    28143.70    27990.64    414.85 o 
   0   0  14     4602.37     4575.49     86.36 o 
   1   0  14     3634.69     3831.52     83.05 o 
   2   0  14     5007.21     4882.35    103.82 o 
   3   0  14       90.52      118.92     46.79 o 
   4   0  14     3004.41     2873.45     78.54 o 
   5   0  14     6590.23     6393.56    152.28 o 
   6   0  14     7848.78     7659.27    311.95 o 
   7   0  14     7973.06     7757.25    190.50 o 
   8   0  14     7669.68     7074.80    185.39 o 
   9   0  14     2579.94     2537.78    179.52 o 
  10   0  14      718.72      698.63    140.94 o 
  11   0  14      272.55      339.35    137.90 o 
  12   0  14       26.66      106.17    135.38 o 
 -14   1  14      630.32      624.50    100.56 o 
 -13   1  14      790.95      851.78     98.96 o 
 -12   1  14      480.10      444.05     85.18 o 
 -11   1  14       23.57      150.37     79.25 o 
 -10   1  14      116.02      137.68     63.92 o 
  -9   1  14      187.07      186.30     54.10 o 
  -8   1  14     1094.85     1103.83     62.78 o 
  -7   1  14     2474.61     2409.12     77.49 o 
  -6   1  14     6095.87     6208.06     95.61 o 
  -5   1  14     9300.45     9715.08     85.40 o 
  -4   1  14     3116.75     2956.67     51.40 o 
  -3   1  14      822.93      779.86     37.34 o 
  -2   1  14        9.52        3.08     41.23 o 
  -1   1  14     2103.63     2205.28     54.04 o 
   0   1  14     1522.13     1596.12     57.39 o 
   1   1  14      788.21      913.54     37.97 o 
   2   1  14     2009.60     1968.90     48.53 o 
   3   1  14     3220.34     3321.31     58.19 o 
   4   1  14     3180.48     3274.32     68.68 o 
   5   1  14     2219.86     2183.76     63.55 o 
   6   1  14      434.64      438.85     55.77 o 
   7   1  14       19.71      111.21     57.01 o 
   8   1  14      104.49      251.05     71.85 o 
   9   1  14      154.58      219.60     76.46 o 
  10   1  14      237.49      225.54     77.39 o 
  11   1  14      349.47      361.87    100.92 o 
  12   1  14      328.24      261.77     97.67 o 
 -14   2  14        0.68        0.00     88.36 o 
 -13   2  14      186.50      243.68     87.82 o 
 -12   2  14     1393.58     1399.82    108.78 o 
 -11   2  14     2452.47     2406.17     93.05 o 
 -10   2  14     2909.77     2845.48     93.16 o 
  -9   2  14     9295.42     8983.09    137.19 o 
  -8   2  14     4208.32     4081.31     96.22 o 
  -7   2  14     1308.75     1274.24     64.64 o 
  -6   2  14       72.37       74.36     47.36 o 
  -5   2  14     1645.78     1634.71     51.89 o 
  -4   2  14     1303.83     1364.15     48.53 o 
  -3   2  14     3992.37     4011.70     66.71 o 
  -2   2  14    14285.27    14263.23    123.58 o 
  -1   2  14    18808.09    18764.96    269.18 o 
   0   2  14    10103.51    10404.19     93.12 o 
   1   2  14     2543.22     2478.45     52.92 o 
   2   2  14     1706.33     1754.91     47.86 o 
   3   2  14      137.10      160.77     33.59 o 
   4   2  14     1304.75     1346.94     54.35 o 
   5   2  14     1832.31     1856.26     62.26 o 
   6   2  14     2656.78     2704.09     81.97 o 
   7   2  14     5159.19     5344.42    130.71 o 
   8   2  14     5296.74     5514.17    137.10 o 
   9   2  14     2494.73     2539.54    109.42 o 
  10   2  14      264.65      268.10     80.41 o 
  11   2  14       15.06       49.20     83.00 o 
  12   2  14        0.73        0.00     96.21 o 
 -14   3  14     1033.60     1042.83    111.77 o 
 -13   3  14     1008.74      972.21     93.82 o 
 -12   3  14      519.31      550.99     73.89 o 
 -11   3  14      628.32      570.90     71.60 o 
 -10   3  14      656.11      587.01     68.49 o 
  -9   3  14       98.55       48.10     56.20 o 
  -8   3  14     2979.23     3028.94     89.13 o 
  -7   3  14    12166.41    11993.54    157.52 o 
  -6   3  14    17283.65    17025.72    228.43 o 
  -5   3  14    16696.58    16332.20    189.97 o 
  -4   3  14    18930.96    18595.45    203.86 o 
  -3   3  14    10549.22    10898.44    105.29 o 
  -2   3  14     3373.06     3479.47     65.09 o 
  -1   3  14        4.55       22.37     32.71 o 
   0   3  14     4018.25     4035.61     62.05 o 
   1   3  14    10221.76    10508.41    121.43 o 
   2   3  14     7989.10     8162.33     87.94 o 
   3   3  14     7868.84     7713.17    127.32 o 
   4   3  14     9317.83     9003.69    125.03 o 
   5   3  14     7805.26     7502.09    121.06 o 
   6   3  14     5119.31     5099.28    108.52 o 
   7   3  14     1361.25     1341.15     83.99 o 
   8   3  14       17.14       10.23     66.78 o 
   9   3  14      442.00      477.12     80.87 o 
  10   3  14     1159.51     1113.38     97.38 o 
  11   3  14     1031.54     1016.80     97.30 o 
  12   3  14      645.52      706.75     97.35 o 
 -13   4  14       62.90       97.29     73.64 o 
 -12   4  14       98.30      112.04     69.66 o 
 -11   4  14      126.24      142.53     67.78 o 
 -10   4  14       51.52       22.13     60.83 o 
  -9   4  14       51.83       40.94     59.71 o 
  -8   4  14      250.17      255.92     59.66 o 
  -7   4  14        7.03       42.75     48.20 o 
  -6   4  14       31.77       91.35     52.89 o 
  -5   4  14      179.50      286.11     54.26 o 
  -4   4  14       12.90       81.44     52.53 o 
  -3   4  14      285.88      320.19     48.33 o 
  -2   4  14       15.13        0.00     35.69 o 
  -1   4  14       79.29       46.34     36.79 o 
   0   4  14        7.89        0.00     35.57 o 
   1   4  14      262.74      281.38     39.56 o 
   2   4  14      912.15      956.85     57.53 o 
   3   4  14       58.53      113.88     50.92 o 
   4   4  14     1201.83     1220.20     69.70 o 
   5   4  14      494.55      468.51     62.37 o 
   6   4  14        2.60        0.00     54.44 o 
   7   4  14       56.19       65.56     58.10 o 
   8   4  14       55.79       55.07     68.57 o 
   9   4  14        1.90        0.00     72.29 o 
  10   4  14        2.71       49.84     77.64 o 
  11   4  14       41.32      107.49     85.54 o 
 -13   5  14     1982.74     1993.78    117.45 o 
 -12   5  14     1844.82     1677.05    105.74 o 
 -11   5  14      191.67      136.68     70.38 o 
 -10   5  14       46.84        0.00     61.51 o 
  -9   5  14     1011.57     1005.44     76.68 o 
  -8   5  14     4327.45     4254.79    111.17 o 
  -7   5  14     8871.31     8865.86    141.85 o 
  -6   5  14    10800.57    10810.46    150.23 o 
  -5   5  14    14877.57    14450.10    242.41 o 
  -4   5  14    15458.03    15240.09    279.71 o 
  -3   5  14     8183.50     7982.52    112.93 o 
  -2   5  14      618.16      635.13     56.16 o 
  -1   5  14       35.69       15.00     42.29 o 
   0   5  14     2464.94     2381.15     65.74 o 
   1   5  14     5082.46     5078.64     85.55 o 
   2   5  14    10595.54    10719.01    156.31 o 
   3   5  14    14091.73    14040.28    219.67 o 
   4   5  14     9868.51    10037.82    143.12 o 
   5   5  14     6101.38     6110.40    121.27 o 
   6   5  14     1704.13     1882.38     84.31 o 
   7   5  14      303.09      310.61     66.16 o 
   8   5  14        4.46        0.00     61.10 o 
   9   5  14      376.17      316.81     81.78 o 
  10   5  14      757.06      682.14     84.30 o 
  11   5  14     1035.55     1031.68    104.98 o 
 -12   6  14      453.05      473.75     87.43 o 
 -11   6  14      440.04      376.33     85.56 o 
 -10   6  14      817.66      804.06     90.96 o 
  -9   6  14      808.86      863.62     78.31 o 
  -8   6  14      370.79      383.99     71.41 o 
  -7   6  14       15.32       74.30     63.20 o 
  -6   6  14        1.33       25.73     59.46 o 
  -5   6  14       72.85       89.36     51.01 o 
  -4   6  14     1670.62     1553.47     75.15 o 
  -3   6  14     3386.56     3354.02     92.55 o 
  -2   6  14     2640.11     2665.21     83.84 o 
  -1   6  14     1300.29     1258.27     72.15 o 
   0   6  14     1876.05     1962.04     82.60 o 
   1   6  14     1247.93     1229.63     73.58 o 
   2   6  14      150.76      131.96     60.96 o 
   3   6  14       61.74       84.12     57.03 o 
   4   6  14      103.60      113.77     57.10 o 
   5   6  14      621.01      654.65     67.17 o 
   6   6  14     1843.28     1789.86     86.17 o 
   7   6  14     1249.72     1275.10     78.66 o 
   8   6  14      850.58      833.04     80.56 o 
   9   6  14     1001.76     1000.38     97.98 o 
  10   6  14      546.27      618.90     98.21 o 
 -11   7  14       84.85       24.68     77.32 o 
 -10   7  14      156.44      182.47     81.94 o 
  -9   7  14      402.32      336.97     86.28 o 
  -8   7  14     1032.87     1077.25     79.11 o 
  -7   7  14     1199.81     1258.82     81.36 o 
  -6   7  14     1595.97     1584.26     82.78 o 
  -5   7  14      887.36      794.00     70.57 o 
  -4   7  14     1351.14     1361.78     75.41 o 
  -3   7  14     2265.21     2324.20     85.53 o 
  -2   7  14     1405.71     1358.45     78.79 o 
  -1   7  14      506.03      526.24     69.03 o 
   0   7  14       71.07       98.19     67.95 o 
   1   7  14      729.17      738.34     80.91 o 
   2   7  14     2361.15     2484.13     96.16 o 
   3   7  14     3496.14     3370.66    110.40 o 
   4   7  14     1749.39     1901.44     93.70 o 
   5   7  14     1095.04     1040.75     77.67 o 
   6   7  14      924.97      930.78     78.58 o 
   7   7  14      319.89      295.70     72.74 o 
   8   7  14        2.14        0.00     68.21 o 
   9   7  14       12.46       63.51     76.22 o 
 -10   8  14     2410.74     2499.21    130.35 o 
  -9   8  14     2082.08     2265.25    123.44 o 
  -8   8  14     1145.21     1187.90     99.78 o 
  -7   8  14      733.07      749.58     90.33 o 
  -6   8  14      286.15      222.82     68.51 o 
  -5   8  14       17.37        0.00     64.41 o 
  -4   8  14     1271.15     1209.08     84.51 o 
  -3   8  14     4511.05     4310.39    133.12 o 
  -2   8  14     4925.87     4765.51    123.81 o 
  -1   8  14     5538.11     5795.08    147.11 o 
   0   8  14     6030.71     6078.46    151.03 o 
   1   8  14     3157.75     3382.09    142.80 o 
   2   8  14      513.74      541.81     84.07 o 
   3   8  14        5.75        0.00     73.58 o 
   4   8  14      309.68      187.86     73.27 o 
   5   8  14     1017.99      886.57     84.40 o 
   6   8  14     2171.04     2177.89     99.48 o 
   7   8  14     1691.91     1682.68     97.36 o 
  -8   9  14       45.22       79.75     91.17 o 
  -7   9  14        5.40        0.00     85.21 o 
  -6   9  14       30.38        0.00     89.10 o 
  -5   9  14       19.89       24.37     70.39 o 
  -4   9  14        4.85       11.61     69.98 o 
  -3   9  14        2.18       21.19     69.17 o 
  -2   9  14       17.55       13.83     70.58 o 
  -1   9  14       50.99       59.36     76.99 o 
   0   9  14        4.11      121.21     78.84 o 
   1   9  14        3.30       42.59     73.77 o 
   2   9  14       68.40      127.32     81.56 o 
   3   9  14        5.55        0.00     76.29 o 
   4   9  14        5.33        0.00     78.27 o 
   5   9  14       36.61      100.40     89.43 o 
  -5  10  14       73.84       61.04     92.82 o 
  -4  10  14      536.02      436.91     99.59 o 
  -3  10  14      834.23      826.72     88.12 o 
  -2  10  14      975.72      916.19     97.58 o 
  -1  10  14     1638.98     1734.13    112.92 o 
   0  10  14     2695.17     2842.43    153.36 o 
   1  10  14     1716.12     1787.19    117.39 o 
   2  10  14      209.03      250.86     87.35 o 
 -14   1  15      695.89      810.82    106.35 o 
 -13   1  15     1536.19     1679.84    118.01 o 
 -12   1  15     2843.40     2915.89    136.16 o 
 -11   1  15     4706.23     4753.24    196.99 o 
 -10   1  15     3933.71     3729.33    133.26 o 
  -9   1  15     2478.67     2319.79     91.32 o 
  -8   1  15     3272.96     3261.02     86.04 o 
  -7   1  15      871.53      822.13     55.94 o 
  -6   1  15      887.35      892.43     48.32 o 
  -5   1  15     5247.47     5298.89     79.10 o 
  -4   1  15     4601.59     4685.66     81.04 o 
  -3   1  15    19189.06    19202.65    147.97 o 
  -2   1  15    23663.34    23929.55    149.57 o 
  -1   1  15     8513.60     8261.13    132.84 o 
   0   1  15     2137.14     2143.09     50.44 o 
   1   1  15      976.36      979.26     38.87 o 
   2   1  15        4.66        8.29     33.06 o 
   3   1  15     1858.96     1828.84     49.92 o 
   4   1  15     4497.22     4677.48     80.77 o 
   5   1  15     3556.04     3537.08     86.35 o 
   6   1  15     4334.72     4403.13     98.99 o 
   7   1  15     5912.56     6161.17    139.31 o 
   8   1  15     4117.61     4155.14    126.85 o 
   9   1  15     1006.28      978.20     89.50 o 
  10   1  15       15.65        0.00     81.03 o 
  11   1  15       31.73        0.00     91.42 o 
  12   1  15      319.08      291.01    105.58 o 
 -14   2  15      673.27      662.71    103.66 o 
 -13   2  15      170.10      133.76     85.58 o 
 -12   2  15       27.21       55.25     83.35 o 
 -11   2  15       71.31      118.36     70.64 o 
 -10   2  15      374.72      334.39     63.08 o 
  -9   2  15     1527.64     1505.27     75.14 o 
  -8   2  15     7045.99     6881.30    119.61 o 
  -7   2  15     6644.23     6583.23    120.34 o 
  -6   2  15     8126.83     8357.30    130.08 o 
  -5   2  15     6491.86     6540.15    131.07 o 
  -4   2  15     3445.42     3322.65     76.68 o 
  -3   2  15       41.64       29.91     41.31 o 
  -2   2  15      963.29     1032.38     43.52 o 
  -1   2  15     5464.46     5502.18     80.11 o 
   0   2  15     6990.33     6855.60     79.85 o 
   1   2  15     6930.60     7004.33     81.00 o 
   2   2  15     6175.46     6026.43     76.58 o 
   3   2  15     4141.22     4114.94     76.45 o 
   4   2  15     2131.23     2199.51     64.31 o 
   5   2  15     1666.18     1650.32     61.59 o 
   6   2  15      978.93     1017.91     77.81 o 
   7   2  15       36.17       76.83     67.62 o 
   8   2  15      490.58      415.51     75.14 o 
   9   2  15     1287.99     1336.74     92.93 o 
  10   2  15     1509.50     1507.37    103.69 o 
  11   2  15     1008.91     1142.52    103.22 o 
  12   2  15      467.66      328.45    110.08 o 
 -14   3  15        8.96        0.00     89.43 o 
 -13   3  15      219.04      247.75     89.36 o 
 -12   3  15     1323.86     1277.57     95.40 o 
 -11   3  15     2792.01     2720.93    100.98 o 
 -10   3  15      896.05      850.77     71.74 o 
  -9   3  15     1354.52     1283.46     74.85 o 
  -8   3  15     1569.12     1575.02     75.71 o 
  -7   3  15      318.51      308.85     56.26 o 
  -6   3  15      129.54       89.28     51.69 o 
  -5   3  15      840.24      900.07     59.69 o 
  -4   3  15     1804.32     1829.60     66.75 o 
  -3   3  15     3304.89     3394.09     67.67 o 
  -2   3  15     3097.25     3036.94     64.37 o 
  -1   3  15      812.01      845.82     45.92 o 
   0   3  15      431.48      360.35     37.43 o 
   1   3  15     1164.59     1194.84     47.42 o 
   2   3  15      123.69      138.03     42.41 o 
   3   3  15      450.40      513.82     47.51 o 
   4   3  15     2278.21     2160.53     76.31 o 
   5   3  15     1757.69     1884.98     76.69 o 
   6   3  15      691.19      741.51     66.78 o 
   7   3  15      611.91      579.80     77.10 o 
   8   3  15      227.04      228.27     76.41 o 
   9   3  15       40.31       57.68     74.68 o 
  10   3  15        2.47       70.09     79.46 o 
  11   3  15        0.21        1.34     81.31 o 
 -13   4  15      414.12      472.31     79.01 o 
 -12   4  15        7.53        0.00     68.45 o 
 -11   4  15      298.78      309.94     72.88 o 
 -10   4  15      851.82      825.71     73.81 o 
  -9   4  15     3529.34     3518.72    104.62 o 
  -8   4  15     2835.76     2699.39     91.64 o 
  -7   4  15     3984.44     3986.81    100.80 o 
  -6   4  15    10404.95    10455.38    143.04 o 
  -5   4  15    13908.28    13338.30    174.72 o 
  -4   4  15     8706.61     8675.45    124.49 o 
  -3   4  15     1204.53     1146.73     60.50 o 
  -2   4  15      900.81      859.84     46.62 o 
  -1   4  15     3262.73     3122.72     68.64 o 
   0   4  15     8449.83     8162.20    161.69 o 
   1   4  15    12223.12    11825.84    118.89 o 
   2   4  15    14442.00    14051.59    176.31 o 
   3   4  15    14101.81    14098.10    182.13 o 
   4   4  15     8640.07     8530.34    141.64 o 
   5   4  15     2071.64     2024.77     80.27 o 
   6   4  15      244.87      168.46     58.91 o 
   7   4  15      128.65      122.13     60.64 o 
   8   4  15      680.46      588.13     81.53 o 
   9   4  15     1737.94     1463.13    100.33 o 
  10   4  15     1906.68     1788.25    108.96 o 
  11   4  15     1397.61     1419.87    111.24 o 
 -13   5  15      434.54      489.16     91.35 o 
 -12   5  15      394.13      443.05     89.38 o 
 -11   5  15      404.43      344.97     74.50 o 
 -10   5  15      408.90      376.72     72.41 o 
  -9   5  15       99.93      148.96     66.21 o 
  -8   5  15      116.11      155.05     62.80 o 
  -7   5  15      103.33      170.22     63.62 o 
  -6   5  15       15.19       44.75     56.80 o 
  -5   5  15     1879.13     1927.57     78.36 o 
  -4   5  15     9893.09     9703.37    137.91 o 
  -3   5  15     4598.88     4373.60     96.99 o 
  -2   5  15      573.69      475.81     55.56 o 
  -1   5  15       41.67        4.40     49.05 o 
   0   5  15        7.11        0.00     43.67 o 
   1   5  15      417.41      402.01     61.15 o 
   2   5  15      124.47      115.38     53.42 o 
   3   5  15       10.52       24.11     55.99 o 
   4   5  15      194.72      146.15     57.74 o 
   5   5  15      548.92      538.27     64.44 o 
   6   5  15      388.45      423.03     65.73 o 
   7   5  15      143.03      190.97     65.76 o 
   8   5  15      184.69      191.76     75.34 o 
   9   5  15      423.49      462.23     88.04 o 
  10   5  15       98.54      147.66     83.69 o 
 -12   6  15      421.66      387.53     89.99 o 
 -11   6  15       28.78       53.92     78.32 o 
 -10   6  15      601.88      492.02     76.49 o 
  -9   6  15     2727.61     2778.52    106.25 o 
  -8   6  15     7224.26     7431.87    130.58 o 
  -7   6  15     8996.64     8845.68    150.70 o 
  -6   6  15     6396.43     6375.16    138.75 o 
  -5   6  15     3733.48     3636.91     92.03 o 
  -4   6  15      440.19      494.59     60.46 o 
  -3   6  15      362.03      364.56     58.88 o 
  -2   6  15       10.89       13.93     53.23 o 
  -1   6  15     2709.92     2454.00     90.15 o 
   0   6  15     6880.90     6718.28    209.20 o 
   1   6  15    10634.10    10501.15    154.65 o 
   2   6  15     8581.55     8520.93    148.56 o 
   3   6  15     5794.81     5679.27    146.50 o 
   4   6  15     2146.59     2204.49     85.51 o 
   5   6  15      784.32      783.68     71.35 o 
   6   6  15      114.90      162.83     62.58 o 
   7   6  15       84.57      121.73     69.48 o 
   8   6  15      839.00      718.80     83.50 o 
   9   6  15      882.99     1005.44     98.73 o 
 -11   7  15      524.12      589.86     94.95 o 
 -10   7  15     1024.91     1230.74    103.04 o 
  -9   7  15      611.77      681.51     94.41 o 
  -8   7  15       12.66       18.06     64.25 o 
  -7   7  15      155.60       95.23     66.69 o 
  -6   7  15      153.36       53.34     60.58 o 
  -5   7  15      972.04      862.56     70.88 o 
  -4   7  15     3782.84     3764.44    103.83 o 
  -3   7  15     3753.19     3699.77    110.05 o 
  -2   7  15     3929.71     3755.79    109.05 o 
  -1   7  15     5225.00     4865.47    118.86 o 
   0   7  15     3810.49     3594.89    117.55 o 
   1   7  15      287.78      307.65     73.18 o 
   2   7  15      301.30      273.89     74.28 o 
   3   7  15      707.35      654.86     76.10 o 
   4   7  15      995.46      994.41     83.32 o 
   5   7  15     2245.65     2197.29    112.87 o 
   6   7  15     2381.53     2442.10    102.07 o 
   7   7  15     1720.62     1643.75     92.34 o 
   8   7  15     1022.97      923.65     89.52 o 
  -9   8  15       50.16       43.53     86.98 o 
  -8   8  15       89.02        0.00     81.26 o 
  -7   8  15      161.41      156.87     73.00 o 
  -6   8  15      223.22      181.21     67.48 o 
  -5   8  15       36.78        6.34     62.87 o 
  -4   8  15       12.08       66.25     66.14 o 
  -3   8  15       23.41       70.86     66.85 o 
  -2   8  15       20.25       33.17     63.95 o 
  -1   8  15        3.21        0.00     69.05 o 
   0   8  15       16.25       30.72     72.66 o 
   1   8  15       89.05      119.69     73.62 o 
   2   8  15      499.59      459.22     82.16 o 
   3   8  15     1024.62      953.28     90.43 o 
   4   8  15      549.45      578.34     88.17 o 
   5   8  15      148.95       99.97     76.32 o 
   6   8  15       11.66       82.90     79.23 o 
   7   8  15       13.43       36.12     81.78 o 
  -7   9  15        0.45        0.00     83.11 o 
  -6   9  15      273.10      169.45     92.82 o 
  -5   9  15     1540.17     1565.12    101.51 o 
  -4   9  15     3139.80     3145.91    152.52 o 
  -3   9  15     3362.08     3269.77    119.31 o 
  -2   9  15     2675.09     2765.25    121.91 o 
  -1   9  15     3004.71     2984.91    123.64 o 
   0   9  15     2243.94     2376.77    117.28 o 
   1   9  15      420.02      439.26     86.00 o 
   2   9  15       39.01        0.00     76.59 o 
   3   9  15      492.86      410.96     91.43 o 
   4   9  15     1448.76     1466.64    110.48 o 
   5   9  15     2233.57     2342.46    132.13 o 
  -3  10  15        0.48       31.74     80.12 o 
  -2  10  15        2.70        0.00     81.10 o 
  -1  10  15       14.03       31.59     79.44 o 
   0  10  15       42.87       10.56     85.31 o 
   1  10  15      188.97      138.24     87.98 o 
 -14   0  16     2467.38     2476.44    323.49 o 
 -13   0  16     3556.13     3557.36    212.56 o 
 -12   0  16     4872.09     4848.96    313.11 o 
 -11   0  16     1980.29     1995.39    159.11 o 
 -10   0  16      337.59      324.88    116.61 o 
  -9   0  16      110.84       41.66     98.46 o 
  -8   0  16      372.09      351.17    103.60 o 
  -7   0  16      333.05      291.53     73.18 o 
  -6   0  16     3210.09     3237.77    110.60 o 
  -5   0  16     7326.42     7498.67    117.17 o 
  -4   0  16    13739.89    13922.20    297.93 o 
  -3   0  16    19301.53    19644.80    272.71 o 
  -2   0  16    21491.82    22173.59    194.51 o 
  -1   0  16     5440.18     5389.64    113.74 o 
   0   0  16     1684.58     1739.69     62.60 o 
   1   0  16      588.14      596.22     54.14 o 
   2   0  16     1516.16     1559.16     68.10 o 
   3   0  16     6086.42     6272.99    113.97 o 
   4   0  16     7488.46     7398.71    275.86 o 
   5   0  16     5726.90     5692.68    153.30 o 
   6   0  16     4663.86     4539.18    146.55 o 
   7   0  16     4183.15     4013.91    149.78 o 
   8   0  16     1286.20     1244.40    149.48 o 
   9   0  16       66.29        0.00    122.35 o 
  10   0  16       13.52        0.69    119.74 o 
  11   0  16      312.66      149.20    132.57 o 
 -14   1  16      273.86      373.51     98.81 o 
 -13   1  16       56.73      170.58     89.57 o 
 -12   1  16        1.52      138.36     89.40 o 
 -11   1  16      427.27      367.53     85.61 o 
 -10   1  16     1254.76     1198.89     96.31 o 
  -9   1  16      221.23      209.73     62.25 o 
  -8   1  16     1583.45     1592.71     81.21 o 
  -7   1  16     3747.51     3951.67     89.91 o 
  -6   1  16     4698.37     4686.33     90.56 o 
  -5   1  16     2690.74     2732.00     68.10 o 
  -4   1  16      129.44      107.13     39.03 o 
  -3   1  16      947.62      997.68     53.23 o 
  -2   1  16     5757.35     5753.14     74.82 o 
  -1   1  16     8167.03     8232.61     80.99 o 
   0   1  16     4149.92     4109.67     65.47 o 
   1   1  16     3868.43     3829.85     63.98 o 
   2   1  16     2958.83     2895.34     55.59 o 
   3   1  16      841.39      791.50     48.60 o 
   4   1  16       15.13       21.88     41.95 o 
   5   1  16      159.37      117.70     52.23 o 
   6   1  16      391.93      258.18     56.38 o 
   7   1  16      452.30      426.10     72.53 o 
   8   1  16      644.02      602.95     78.27 o 
   9   1  16      366.02      252.19     76.70 o 
  10   1  16      449.41      496.65     99.45 o 
  11   1  16      403.25      444.37    106.42 o 
 -14   2  16      474.60      555.92    102.44 o 
 -13   2  16     1299.19     1434.24    115.67 o 
 -12   2  16     2940.80     2979.31    137.79 o 
 -11   2  16     4365.66     4277.98    151.04 o 
 -10   2  16     3003.88     2822.22    107.55 o 
  -9   2  16     2071.23     2098.44     83.40 o 
  -8   2  16     1109.22     1048.80     66.44 o 
  -7   2  16      731.18      681.93     59.57 o 
  -6   2  16     5011.70     4851.72     96.55 o 
  -5   2  16     6149.03     6076.65    101.38 o 
  -4   2  16     9154.36     8993.15    101.97 o 
  -3   2  16    16898.74    17264.58    240.89 o 
  -2   2  16    12648.32    13173.66    121.01 o 
  -1   2  16     5294.02     5435.99     93.77 o 
   0   2  16      320.28      364.57     37.79 o 
   1   2  16      494.69      510.26     40.35 o 
   2   2  16     2430.32     2158.93     54.71 o 
   3   2  16     4128.65     4106.39     78.21 o 
   4   2  16     3281.83     3209.10     75.92 o 
   5   2  16     1832.45     1741.37     72.24 o 
   6   2  16     1736.82     1745.33     87.61 o 
   7   2  16     1875.83     1908.38     95.47 o 
   8   2  16      291.50      285.16     74.68 o 
   9   2  16       37.83       24.05     74.52 o 
  10   2  16      194.93      160.99     80.48 o 
  11   2  16      157.94      124.24     94.54 o 
 -13   3  16      121.40      159.94     90.40 o 
 -12   3  16      787.04      809.27     90.00 o 
 -11   3  16     1586.62     1605.51     99.86 o 
 -10   3  16     3662.48     3473.83    104.34 o 
  -9   3  16     3124.82     3016.75     95.72 o 
  -8   3  16     2968.39     3128.16     92.83 o 
  -7   3  16     2689.89     2714.97     85.59 o 
  -6   3  16     1797.39     1746.00     72.40 o 
  -5   3  16      280.10      279.85     50.23 o 
  -4   3  16       63.91       50.19     46.08 o 
  -3   3  16      125.71      138.78     47.30 o 
  -2   3  16     2747.09     2877.46     65.17 o 
  -1   3  16     9937.10     9694.48    138.21 o 
   0   3  16    13839.97    13451.34    172.42 o 
   1   3  16    10207.35    10140.92    116.89 o 
   2   3  16     4768.51     4712.03     83.43 o 
   3   3  16     1681.65     1682.35     61.86 o 
   4   3  16      716.22      641.06     59.32 o 
   5   3  16      196.85      164.55     54.96 o 
   6   3  16       22.93        5.45     59.58 o 
   7   3  16     1157.33     1208.91     86.78 o 
   8   3  16     2585.91     2620.57    110.32 o 
   9   3  16     2669.04     2760.57    128.64 o 
  10   3  16     1763.03     1920.15    112.20 o 
  11   3  16      932.72     1011.95    100.75 o 
 -13   4  16       66.55       46.14     78.56 o 
 -12   4  16      237.76      292.29     74.45 o 
 -11   4  16      142.66      236.86     72.05 o 
 -10   4  16        4.56       19.69     64.53 o 
  -9   4  16        2.65        0.00     60.70 o 
  -8   4  16      316.17      280.68     60.50 o 
  -7   4  16      355.39      350.74     59.30 o 
  -6   4  16      652.35      624.50     60.82 o 
  -5   4  16        4.90        0.00     50.39 o 
  -4   4  16      177.88      163.08     50.91 o 
  -3   4  16        7.57        0.00     48.56 o 
  -2   4  16       11.88       46.09     48.23 o 
  -1   4  16      326.02      297.21     44.61 o 
   0   4  16      222.77      237.18     45.78 o 
   1   4  16     1944.40     1841.37     68.20 o 
   2   4  16     1183.93     1119.93     65.23 o 
   3   4  16       10.66        9.06     50.83 o 
   4   4  16       85.35       33.26     53.73 o 
   5   4  16       21.84        0.00     55.93 o 
   6   4  16       19.06        0.00     57.17 o 
   7   4  16       10.57        0.00     59.50 o 
   8   4  16        5.81        0.00     72.69 o 
   9   4  16       11.04       60.24     80.15 o 
  10   4  16        5.83        0.00     80.45 o 
 -12   5  16      141.19      119.19     74.52 o 
 -11   5  16     1255.87     1178.16     88.07 o 
 -10   5  16     2408.74     2512.36    104.57 o 
  -9   5  16     5289.34     5233.96    141.00 o 
  -8   5  16     6779.49     6898.94    138.12 o 
  -7   5  16     7422.29     7353.20    135.04 o 
  -6   5  16     5492.61     5422.12    116.16 o 
  -5   5  16     1571.34     1482.61     75.14 o 
  -4   5  16      250.76      319.90     56.21 o 
  -3   5  16     1804.56     1731.37     73.78 o 
  -2   5  16     4651.47     4463.02     97.27 o 
  -1   5  16     8721.25     8362.13    126.97 o 
   0   5  16    12173.30    12065.54    179.94 o 
   1   5  16    12324.18    12127.08    196.28 o 
   2   5  16    10566.59    10237.60    239.74 o 
   3   5  16     4040.87     4124.05     98.34 o 
   4   5  16      768.07      820.96     67.41 o 
   5   5  16       81.87       75.26     58.55 o 
   6   5  16      807.06      737.84     67.14 o 
   7   5  16     1482.77     1378.42     84.61 o 
   8   5  16     2239.44     2104.88    110.63 o 
   9   5  16     2173.84     2162.28    119.17 o 
  10   5  16     1515.13     1690.09    117.02 o 
 -11   6  16      243.14      153.30     85.71 o 
 -10   6  16      168.04      152.61     74.26 o 
  -9   6  16        4.43       34.13     69.39 o 
  -8   6  16       95.14      219.96     68.54 o 
  -7   6  16       98.07      140.08     65.26 o 
  -6   6  16      813.74      773.56     73.27 o 
  -5   6  16     3806.48     3598.33    101.99 o 
  -4   6  16     5174.57     5222.57    114.50 o 
  -3   6  16     1268.92     1163.92     70.46 o 
  -2   6  16     1016.68      998.32     68.55 o 
  -1   6  16     1261.62     1299.41     78.83 o 
   0   6  16       72.72      132.11     66.23 o 
   1   6  16     1018.69      993.96     83.73 o 
   2   6  16     2179.33     2242.43    101.92 o 
   3   6  16     1281.57     1286.63     82.60 o 
   4   6  16     1310.07     1253.95     83.53 o 
   5   6  16     1531.27     1457.52     81.64 o 
   6   6  16      770.44      731.72     74.99 o 
   7   6  16      429.33      414.45     74.36 o 
   8   6  16      349.29      378.00     90.09 o 
   9   6  16      105.36      203.29     87.85 o 
 -10   7  16      615.12      618.72     93.57 o 
  -9   7  16     1407.88     1347.90    105.38 o 
  -8   7  16     1735.89     1679.88     84.85 o 
  -7   7  16     1556.90     1439.45     86.08 o 
  -6   7  16      500.06      470.46     69.37 o 
  -5   7  16      162.61      208.86     60.08 o 
  -4   7  16      115.41      114.47     59.13 o 
  -3   7  16      225.14      189.63     64.12 o 
  -2   7  16     1253.49     1091.82     76.15 o 
  -1   7  16     2200.26     2198.35    104.19 o 
   0   7  16     1101.39     1158.83     88.03 o 
   1   7  16     1389.83     1291.73     91.70 o 
   2   7  16     1538.89     1541.79     98.10 o 
   3   7  16     1491.00     1464.26     97.61 o 
   4   7  16      332.84      302.08     73.00 o 
   5   7  16        0.28        0.00     68.50 o 
   6   7  16      190.31      146.12     74.58 o 
   7   7  16      543.93      488.44     78.00 o 
   8   7  16      523.04      464.73     83.89 o 
  -9   8  16       32.83       18.62     83.28 o 
  -8   8  16      341.82      318.29     87.93 o 
  -7   8  16      770.44      657.11     78.51 o 
  -6   8  16     1350.48     1227.24     86.55 o 
  -5   8  16     2566.70     2526.61    109.27 o 
  -4   8  16     2545.11     2481.02    105.73 o 
  -3   8  16     2288.02     2244.34    101.65 o 
  -2   8  16     1844.05     1738.99    100.34 o 
  -1   8  16     1025.03     1123.08     94.67 o 
   0   8  16      122.81      137.34     75.40 o 
   1   8  16      109.81       83.81     74.53 o 
   2   8  16      477.55      409.67     84.17 o 
   3   8  16     1471.57     1368.27    100.77 o 
   4   8  16     2424.96     2476.14    128.81 o 
   5   8  16     2749.38     2985.75    123.75 o 
   6   8  16     1862.07     1912.47    112.94 o 
  -6   9  16        6.03        0.00     94.49 o 
  -5   9  16        5.61       71.70     79.00 o 
  -4   9  16        8.75       70.54     78.18 o 
  -3   9  16       91.45       86.82     75.63 o 
  -2   9  16       78.70       49.85     77.87 o 
  -1   9  16       87.73       18.89     76.53 o 
   0   9  16       40.76       49.27     81.40 o 
   1   9  16        2.74        0.00     76.22 o 
   2   9  16       72.25       77.02     82.73 o 
   3   9  16       31.92       73.21     84.46 o 
   4   9  16       10.74        0.00     86.61 o 
 -14   1  17     1755.02     1897.33    131.63 o 
 -13   1  17     3142.93     3427.29    151.55 o 
 -12   1  17     2904.08     2991.52    161.40 o 
 -11   1  17      532.97      453.89     91.63 o 
 -10   1  17       11.75       30.12     76.12 o 
  -9   1  17       67.72       49.28     71.46 o 
  -8   1  17     2260.06     2247.17     91.64 o 
  -7   1  17     7093.18     7325.65    136.07 o 
  -6   1  17     9339.29     9420.47    125.11 o 
  -5   1  17     8340.49     8440.95    146.94 o 
  -4   1  17    14083.79    14391.77    128.92 o 
  -3   1  17    15707.88    15577.45    205.22 o 
  -2   1  17     7831.34     8027.26    114.56 o 
  -1   1  17      327.01      295.23     38.52 o 
   0   1  17      901.67      977.72     44.66 o 
   1   1  17     1865.85     2016.48     53.87 o 
   2   1  17     5625.53     5478.62    104.39 o 
   3   1  17    11341.94    11091.56    120.15 o 
   4   1  17     6530.40     6410.38    112.04 o 
   5   1  17     3047.27     3088.17     88.85 o 
   6   1  17     2633.91     2721.83     89.69 o 
   7   1  17     1384.07     1401.05     88.76 o 
   8   1  17       80.71       65.67     72.69 o 
   9   1  17       82.80        0.00     72.96 o 
  10   1  17      184.91      125.34     94.24 o 
  11   1  17      539.01      571.31    108.56 o 
 -13   2  17       74.96       71.41     98.61 o 
 -12   2  17      660.67      740.70    101.94 o 
 -11   2  17     1538.78     1582.14    114.91 o 
 -10   2  17     3290.11     3276.54    114.16 o 
  -9   2  17     2877.51     2790.77    103.41 o 
  -8   2  17     2232.91     2078.87     80.48 o 
  -7   2  17     1723.65     1649.08     78.62 o 
  -6   2  17      255.86      281.49     51.51 o 
  -5   2  17        0.99       31.03     47.19 o 
  -4   2  17      449.16      456.64     50.70 o 
  -3   2  17     4467.63     4554.22     81.56 o 
  -2   2  17    13670.22    13818.97    126.90 o 
  -1   2  17    18624.15    18383.87    299.01 o 
   0   2  17     9862.95     9997.96    101.28 o 
   1   2  17     5157.62     5052.60     76.45 o 
   2   2  17      933.76      955.31     53.25 o 
   3   2  17       52.48       28.30     43.29 o 
   4   2  17      912.52      948.01     56.40 o 
   5   2  17     1306.13     1247.20     79.82 o 
   6   2  17     1750.33     1707.59     91.04 o 
   7   2  17     1601.57     1414.37     88.64 o 
   8   2  17     1429.68     1393.57     96.47 o 
   9   2  17     1029.06     1013.40     95.62 o 
  10   2  17      760.97      736.55     94.94 o 
  11   2  17      347.05      439.19    107.17 o 
 -13   3  17      727.61      658.45    101.86 o 
 -12   3  17      617.13      658.77    100.17 o 
 -11   3  17      256.65      280.06     78.48 o 
 -10   3  17      558.22      523.97     78.79 o 
  -9   3  17      161.12      146.38     60.49 o 
  -8   3  17       63.39       52.19     55.61 o 
  -7   3  17     1304.45     1323.00     71.92 o 
  -6   3  17     3063.84     3041.63     86.74 o 
  -5   3  17     4702.58     4539.71     97.53 o 
  -4   3  17     5124.33     5050.26     98.38 o 
  -3   3  17     3517.27     3583.05     85.64 o 
  -2   3  17     3320.77     3206.37     70.22 o 
  -1   3  17      834.37      818.18     50.92 o 
   0   3  17        4.18       37.66     40.55 o 
   1   3  17      136.65      126.17     39.48 o 
   2   3  17     1184.72     1126.32     55.63 o 
   3   3  17     3854.48     3981.16     93.01 o 
   4   3  17     3316.39     3229.53     89.78 o 
   5   3  17     1348.86     1339.45     72.66 o 
   6   3  17      793.17      759.93     76.78 o 
   7   3  17      447.90      566.60     80.74 o 
   8   3  17        0.37       26.64     75.10 o 
   9   3  17      163.99      203.77     81.60 o 
  10   3  17       70.95       72.00     82.33 o 
 -13   4  17      553.88      575.25     89.80 o 
 -12   4  17     2273.01     2435.34    131.45 o 
 -11   4  17     4301.49     4437.07    126.14 o 
 -10   4  17     4361.36     4405.30    120.99 o 
  -9   4  17     3752.93     3880.42    111.17 o 
  -8   4  17     2838.67     2832.70     95.97 o 
  -7   4  17     1511.74     1457.24     76.52 o 
  -6   4  17       34.11       33.13     51.69 o 
  -5   4  17     1195.35     1163.34     67.61 o 
  -4   4  17     3538.54     3662.90     91.12 o 
  -3   4  17     7848.21     7850.23    131.91 o 
  -2   4  17    11208.42    11091.45    139.40 o 
  -1   4  17    10262.31    10627.89    252.34 o 
   0   4  17     9792.11     9759.74    143.89 o 
   1   4  17     4807.00     4816.13    104.35 o 
   2   4  17     2635.50     2676.20     87.49 o 
   3   4  17      314.26      236.09     53.77 o 
   4   4  17      184.00      141.39     57.29 o 
   5   4  17     1610.26     1386.51     70.44 o 
   6   4  17     2595.20     2662.98     94.16 o 
   7   4  17     2944.45     2796.07    114.60 o 
   8   4  17     2390.80     2623.68    128.98 o 
   9   4  17     2062.03     2210.95    117.25 o 
  10   4  17     1192.63     1312.94    107.01 o 
 -12   5  17        5.14        3.28     73.75 o 
 -11   5  17       13.30       56.93     70.72 o 
 -10   5  17       22.43       27.66     71.25 o 
  -9   5  17       11.56       68.56     66.27 o 
  -8   5  17       10.91       22.22     62.12 o 
  -7   5  17       84.12      113.54     60.75 o 
  -6   5  17       30.25       49.52     56.28 o 
  -5   5  17      278.38      261.57     56.90 o 
  -4   5  17      535.41      526.35     60.45 o 
  -3   5  17      861.96      954.06     66.61 o 
  -2   5  17      265.81      264.34     56.93 o 
  -1   5  17      103.70      158.64     55.26 o 
   0   5  17      491.31      499.46     71.95 o 
   1   5  17     1410.03     1393.14     82.74 o 
   2   5  17     1280.61     1278.66     76.14 o 
   3   5  17      390.34      414.47     66.26 o 
   4   5  17      491.94      515.14     64.38 o 
   5   5  17      245.00      255.46     63.67 o 
   6   5  17       42.68       84.38     65.52 o 
   7   5  17      203.19      202.82     79.33 o 
   8   5  17        2.71        0.00     75.49 o 
   9   5  17        5.13       28.14     84.23 o 
 -11   6  17      667.36      632.68     94.75 o 
 -10   6  17     1510.71     1543.18     93.73 o 
  -9   6  17     2188.39     2319.37    102.78 o 
  -8   6  17     3491.27     3643.64    114.75 o 
  -7   6  17     1645.85     1627.43     86.82 o 
  -6   6  17      173.60      178.97     62.56 o 
  -5   6  17        0.48        0.00     58.68 o 
  -4   6  17      318.42      320.26     62.11 o 
  -3   6  17     2557.21     2642.36     89.99 o 
  -2   6  17     6155.87     6081.81    129.45 o 
  -1   6  17     6982.41     7324.94    138.15 o 
   0   6  17     6206.84     6314.92    146.95 o 
   1   6  17     5574.25     5460.64    139.61 o 
   2   6  17     2397.93     2528.20     95.80 o 
   3   6  17      168.43      163.29     62.97 o 
   4   6  17       59.65        7.61     64.29 o 
   5   6  17      600.34      642.10     88.39 o 
   6   6  17     1917.95     1952.49     94.56 o 
   7   6  17     2885.01     3033.81    112.18 o 
   8   6  17     2478.42     2503.83    126.55 o 
 -10   7  17       10.15        0.00     78.32 o 
  -9   7  17      597.47      590.16     81.67 o 
  -8   7  17     1293.46     1212.20     87.87 o 
  -7   7  17     1550.91     1579.62     92.03 o 
  -6   7  17     1700.56     1636.59     87.91 o 
  -5   7  17     1375.07     1231.37     80.79 o 
  -4   7  17      720.61      674.11     71.87 o 
  -3   7  17      632.65      594.40     74.50 o 
  -2   7  17      483.49      403.78     68.83 o 
  -1   7  17       39.43       36.47     68.66 o 
   0   7  17      232.36      169.35     69.91 o 
   1   7  17     1283.75     1239.46     91.74 o 
   2   7  17     1434.29     1426.20     97.08 o 
   3   7  17      957.10      906.85     89.96 o 
   4   7  17     1252.91     1247.00     88.80 o 
   5   7  17     1466.75     1499.23     97.26 o 
   6   7  17      613.54      645.38     87.66 o 
   7   7  17      105.12       94.43     75.08 o 
  -8   8  17       46.10       59.49     83.00 o 
  -7   8  17      119.01      105.47     73.93 o 
  -6   8  17        7.85       53.95     70.23 o 
  -5   8  17      153.89      279.33     76.94 o 
  -4   8  17      294.86      327.61     76.91 o 
  -3   8  17      634.08      557.17     78.46 o 
  -2   8  17      108.08      130.10     76.78 o 
  -1   8  17       59.17        0.00     70.00 o 
   0   8  17       30.71        0.00     72.99 o 
   1   8  17      155.94      159.05     77.22 o 
   2   8  17      259.14      268.63     81.49 o 
   3   8  17       16.92       14.98     77.25 o 
   4   8  17        6.99       21.33     83.57 o 
   5   8  17       11.82        6.63     84.77 o 
  -6   9  17     2390.19     2422.48    120.14 o 
  -5   9  17     3700.01     3983.56    134.96 o 
  -4   9  17     2854.36     2932.58    120.78 o 
  -3   9  17      885.03      845.42    111.56 o 
  -2   9  17      165.52      292.05     83.79 o 
  -1   9  17       31.41        0.00     79.30 o 
   0   9  17       13.00        0.00     76.13 o 
   1   9  17      440.03      290.51     86.82 o 
   2   9  17     1429.61     1338.36    109.52 o 
   3   9  17     2080.19     2105.33    123.69 o 
 -13   0  18     2633.99     2609.46    197.99 o 
 -12   0  18      731.63      758.48    140.27 o 
 -11   0  18      266.32      297.06    122.08 o 
 -10   0  18     2172.83     1869.66    156.81 o 
  -9   0  18     3389.79     3406.69    186.05 o 
  -8   0  18     7108.85     6589.90    343.11 o 
  -7   0  18    11308.39    11865.36    693.53 o 
  -6   0  18    12670.31    12799.31    598.91 o 
  -5   0  18     7356.99     7576.67    161.50 o 
  -4   0  18     4352.44     4501.91    150.82 o 
  -3   0  18     1959.35     1975.32     76.41 o 
  -2   0  18       39.23       43.47     49.20 o 
  -1   0  18     2580.44     2435.12     82.54 o 
   0   0  18      855.15      955.16     67.78 o 
   1   0  18     6441.78     6595.90    120.84 o 
   2   0  18    16100.24    16132.44    374.09 o 
   3   0  18    12263.76    12597.47    209.50 o 
   4   0  18     2983.90     2869.20    120.33 o 
   5   0  18      760.67      720.95     91.98 o 
   6   0  18      899.64      987.68     98.69 o 
   7   0  18      181.71       84.74     86.46 o 
   8   0  18       61.86      101.52    129.00 o 
   9   0  18      299.41      144.92    131.90 o 
  10   0  18      614.36      495.73    147.84 o 
 -13   1  18      210.05      313.51     98.12 o 
 -12   1  18      530.69      569.49     99.41 o 
 -11   1  18      566.79      578.49     93.25 o 
 -10   1  18       49.26       36.21     77.81 o 
  -9   1  18      210.78      281.05     81.90 o 
  -8   1  18      556.08      689.88     71.47 o 
  -7   1  18      337.45      361.78     67.27 o 
  -6   1  18      113.26      164.16     62.38 o 
  -5   1  18       16.27        0.00     41.84 o 
  -4   1  18      547.13      607.98     48.06 o 
  -3   1  18     1243.41     1266.83     53.61 o 
  -2   1  18      854.00     1002.66     50.85 o 
  -1   1  18     1788.59     1749.00     53.31 o 
   0   1  18     3522.19     3583.98     67.17 o 
   1   1  18     4590.31     4643.81     77.31 o 
   2   1  18      555.94      663.92     53.76 o 
   3   1  18      391.80      397.63     49.26 o 
   4   1  18     1306.10     1413.80     71.12 o 
   5   1  18      948.48      971.23     67.34 o 
   6   1  18      715.83      729.95     74.89 o 
   7   1  18      499.45      459.73     77.26 o 
   8   1  18      440.67      341.30     79.98 o 
   9   1  18      256.68      162.15     89.32 o 
  10   1  18      148.66       70.63     91.89 o 
 -13   2  18      798.04      864.45    107.27 o 
 -12   2  18      388.21      403.02     92.98 o 
 -11   2  18       11.37       83.16     86.83 o 
 -10   2  18      156.91      118.86     79.93 o 
  -9   2  18     1084.36     1047.29     83.83 o 
  -8   2  18     4374.37     4432.61    135.06 o 
  -7   2  18     5828.81     5544.03    109.39 o 
  -6   2  18     4420.83     4060.19    101.49 o 
  -5   2  18     3375.26     3508.33     86.78 o 
  -4   2  18     5912.56     6022.68    104.95 o 
  -3   2  18     5127.36     4918.55     83.84 o 
  -2   2  18      234.91      306.09     45.06 o 
  -1   2  18      651.21      697.04     48.57 o 
   0   2  18     3905.15     3680.94     69.79 o 
   1   2  18     4339.82     4237.70     73.89 o 
   2   2  18     7966.07     7847.73    107.59 o 
   3   2  18     7531.81     7454.92    108.80 o 
   4   2  18     3500.73     3521.63     91.16 o 
   5   2  18     1709.86     1849.18     90.50 o 
   6   2  18      821.70      903.56     80.86 o 
   7   2  18        0.43        0.00     67.00 o 
   8   2  18      428.10      389.82     79.95 o 
   9   2  18      723.45      650.46     89.87 o 
  10   2  18      495.31      516.26    103.19 o 
 -13   3  18      714.91      855.70    109.64 o 
 -12   3  18     2047.31     2120.02    131.39 o 
 -11   3  18     3175.42     3404.10    126.20 o 
 -10   3  18     3327.62     3477.29    125.29 o 
  -9   3  18     2469.42     2364.59     92.99 o 
  -8   3  18      200.20      168.10     57.98 o 
  -7   3  18      250.33      234.03     56.74 o 
  -6   3  18      749.60      823.03     63.60 o 
  -5   3  18     1208.68     1334.60     68.18 o 
  -4   3  18     3278.65     3279.31     86.09 o 
  -3   3  18     8948.81     8991.79    172.71 o 
  -2   3  18     9485.51     9396.18    111.33 o 
  -1   3  18     7311.85     7444.98    101.51 o 
   0   3  18     4201.72     4198.69     88.96 o 
   1   3  18     1200.42     1021.69     59.32 o 
   2   3  18       33.49        2.01     44.28 o 
   3   3  18     1389.96     1294.07     69.26 o 
   4   3  18     2900.58     2731.37     87.53 o 
   5   3  18     3071.66     2924.62    105.38 o 
   6   3  18     3102.56     3123.83    111.20 o 
   7   3  18     2519.21     2466.44    110.92 o 
   8   3  18     1355.61     1429.16     99.61 o 
   9   3  18      715.67      752.74     93.16 o 
  10   3  18      169.78      134.26     83.45 o 
 -12   4  18        6.25       60.51     82.91 o 
 -11   4  18       12.80       68.59     78.07 o 
 -10   4  18      198.31      159.77     70.71 o 
  -9   4  18      296.77      268.28     66.89 o 
  -8   4  18       76.93       86.01     61.30 o 
  -7   4  18      613.00      599.83     66.03 o 
  -6   4  18     1137.95     1142.87     71.78 o 
  -5   4  18      588.38      533.12     59.67 o 
  -4   4  18      467.97      448.99     58.49 o 
  -3   4  18      110.84       88.59     53.25 o 
  -2   4  18        0.57        2.86     49.30 o 
  -1   4  18       85.49       79.72     50.67 o 
   0   4  18       28.37       42.92     47.92 o 
   1   4  18       63.00       96.29     51.67 o 
   2   4  18       95.18       63.20     55.76 o 
   3   4  18      240.00      246.67     61.12 o 
   4   4  18      146.42      142.04     58.19 o 
   5   4  18      225.52      151.04     61.13 o 
   6   4  18      241.61      152.42     72.47 o 
   7   4  18       78.84       65.27     73.59 o 
   8   4  18        0.51       23.80     68.22 o 
   9   4  18        1.12        8.26     79.35 o 
 -11   5  18     2007.52     2057.73    103.67 o 
 -10   5  18     2465.66     2477.53    106.26 o 
  -9   5  18     2967.64     3150.54    110.18 o 
  -8   5  18     2001.60     2038.99    102.70 o 
  -7   5  18      456.37      453.78     65.43 o 
  -6   5  18      123.02       76.11     59.50 o 
  -5   5  18     1771.00     1812.33     81.10 o 
  -4   5  18     4677.20     4386.49    106.04 o 
  -3   5  18     7205.45     7145.04    196.97 o 
  -2   5  18     8657.83     8658.14    158.78 o 
  -1   5  18     6041.48     5914.73    113.07 o 
   0   5  18     4229.46     4202.70    119.97 o 
   1   5  18     1399.87     1333.61     74.88 o 
   2   5  18       77.22       98.50     59.14 o 
   3   5  18      543.84      485.50     67.37 o 
   4   5  18     2066.60     2012.52     93.21 o 
   5   5  18     3351.90     3283.49    102.26 o 
   6   5  18     3384.95     3514.34    112.30 o 
   7   5  18     2601.80     2796.22    120.26 o 
   8   5  18     1565.09     1638.27    110.13 o 
 -10   6  18      239.72      175.71     74.95 o 
  -9   6  18      833.31      833.91     81.61 o 
  -8   6  18      852.21      875.69     79.25 o 
  -7   6  18      753.05      784.02     76.43 o 
  -6   6  18      583.26      655.76     70.98 o 
  -5   6  18      911.98      981.41     74.88 o 
  -4   6  18      264.48      263.43     61.98 o 
  -3   6  18        5.82        5.43     56.90 o 
  -2   6  18        1.92       25.76     60.87 o 
  -1   6  18       35.91        0.00     63.51 o 
   0   6  18      754.75      810.94     83.11 o 
   1   6  18     1616.62     1501.13     94.48 o 
   2   6  18     1511.05     1517.60     97.05 o 
   3   6  18     1078.58     1044.49     80.46 o 
   4   6  18      737.34      635.65     76.68 o 
   5   6  18       97.49      108.85     71.67 o 
   6   6  18       70.31      106.01     75.38 o 
   7   6  18       26.92       75.16     80.05 o 
   8   6  18       19.70        0.00     83.69 o 
  -9   7  18      210.30      266.47     76.44 o 
  -8   7  18      446.35      458.24     78.45 o 
  -7   7  18      115.85       65.44     72.12 o 
  -6   7  18       78.34       50.61     64.82 o 
  -5   7  18      456.30      430.23     69.18 o 
  -4   7  18      957.40      986.53     81.62 o 
  -3   7  18     1305.38     1195.22     83.43 o 
  -2   7  18     1021.03     1007.63     86.44 o 
  -1   7  18      577.91      531.83     76.92 o 
   0   7  18      233.17      260.60     74.49 o 
   1   7  18       75.41      156.82     73.74 o 
   2   7  18        2.37        0.00     70.32 o 
   3   7  18       81.04       66.00     76.68 o 
   4   7  18      249.07      267.38     82.62 o 
   5   7  18      448.51      438.86     82.02 o 
   6   7  18     1191.51     1243.99     95.63 o 
  -7   8  18     2400.79     2484.28    109.87 o 
  -6   8  18     3302.12     3519.62    127.68 o 
  -5   8  18     2741.89     2814.78    116.75 o 
  -4   8  18     1174.37     1202.11     93.67 o 
  -3   8  18       55.56       12.65     74.53 o 
  -2   8  18      243.92      145.48     75.39 o 
  -1   8  18      678.76      604.44     86.02 o 
   0   8  18     1643.51     1386.43     99.87 o 
   1   8  18     2439.88     2214.03    114.96 o 
   2   8  18     1790.05     1599.61    108.48 o 
   3   8  18     1391.43     1420.40    119.48 o 
   4   8  18     1092.49     1005.19    102.56 o 
  -4   9  18       31.47        6.40     82.42 o 
  -3   9  18       39.58       24.62     83.66 o 
  -2   9  18       37.40       47.03     77.63 o 
  -1   9  18       75.63       43.63     81.00 o 
   0   9  18       70.10       71.54     83.46 o 
   1   9  18       96.61      101.78     81.67 o 
 -13   1  19      221.86      229.45     96.94 o 
 -12   1  19       15.56        0.00     86.82 o 
 -11   1  19     1050.91     1032.04    106.17 o 
 -10   1  19     2746.16     2579.78    130.80 o 
  -9   1  19     5665.30     5769.01    163.68 o 
  -8   1  19    10853.07    10815.86    208.45 o 
  -7   1  19    10985.95    10854.84    168.24 o 
  -6   1  19     5201.24     5110.71    133.48 o 
  -5   1  19     2058.43     2170.19     86.50 o 
  -4   1  19     1139.35     1133.94     55.68 o 
  -3   1  19        9.23       29.23     42.45 o 
  -2   1  19     3126.17     3212.06     71.95 o 
  -1   1  19     7467.44     7616.20    114.32 o 
   0   1  19    10833.47    10654.11    109.18 o 
   1   1  19    18110.21    18401.97    180.06 o 
   2   1  19    13995.75    13973.64    140.23 o 
   3   1  19     4544.25     4603.17     89.04 o 
   4   1  19     1369.26     1470.10     73.58 o 
   5   1  19      279.59      240.30     59.21 o 
   6   1  19       80.53       33.52     66.08 o 
   7   1  19     1242.84     1083.18     89.53 o 
   8   1  19     1728.77     1725.75    104.81 o 
   9   1  19     1145.57     1143.10    114.17 o 
  10   1  19      807.65      774.00    111.45 o 
 -13   2  19      756.68      738.65    105.59 o 
 -12   2  19     1304.51     1298.59    114.41 o 
 -11   2  19     1448.46     1467.53    114.34 o 
 -10   2  19      701.19      704.72     96.05 o 
  -9   2  19      115.87      127.37     69.97 o 
  -8   2  19        8.34       46.59     65.26 o 
  -7   2  19      896.56      856.64     78.43 o 
  -6   2  19     1845.30     1918.96     76.69 o 
  -5   2  19     1392.29     1429.56     68.81 o 
  -4   2  19     1065.28     1095.01     62.69 o 
  -3   2  19     2310.37     2427.63     68.22 o 
  -2   2  19     2853.92     3007.47     72.72 o 
  -1   2  19     3174.10     3111.56     72.77 o 
   0   2  19     1608.03     1690.32     61.09 o 
   1   2  19       27.51       44.96     42.36 o 
   2   2  19     1086.55     1147.94     59.96 o 
   3   2  19     1929.68     2119.04     72.26 o 
   4   2  19     2042.89     2149.92     92.58 o 
   5   2  19     2223.76     2069.53     94.89 o 
   6   2  19     2446.82     2460.96    106.26 o 
   7   2  19      978.72      887.96     87.77 o 
   8   2  19      134.35      165.11     79.07 o 
   9   2  19        2.88        0.00     76.99 o 
  10   2  19        5.65       13.21     93.25 o 
 -12   3  19      119.18      196.87     94.34 o 
 -11   3  19      416.59      452.88     98.53 o 
 -10   3  19     1084.91      985.95     89.92 o 
  -9   3  19      763.19      701.70     81.64 o 
  -8   3  19     1535.54     1579.60     81.71 o 
  -7   3  19     2957.12     3006.35     94.64 o 
  -6   3  19     1562.23     1514.56     74.60 o 
  -5   3  19      722.87      736.36     62.75 o 
  -4   3  19      367.95      305.31     55.38 o 
  -3   3  19       82.32      110.51     53.52 o 
  -2   3  19     2802.96     2941.90     83.53 o 
  -1   3  19     1007.15     1020.42     56.11 o 
   0   3  19      624.76      650.72     47.91 o 
   1   3  19     1348.86     1326.95     65.01 o 
   2   3  19     3250.02     3389.13     96.57 o 
   3   3  19     2221.01     2374.70     82.14 o 
   4   3  19      760.01      860.46     68.64 o 
   5   3  19      159.72      170.07     68.87 o 
   6   3  19       20.97       31.37     68.74 o 
   7   3  19       38.09       54.19     73.67 o 
   8   3  19      256.61      310.81     82.10 o 
   9   3  19      451.12      324.17     84.03 o 
 -12   4  19     1626.20     1663.57    111.55 o 
 -11   4  19     1555.20     1495.49    104.19 o 
 -10   4  19     1236.52     1182.46     97.75 o 
  -9   4  19      836.59      782.29     74.23 o 
  -8   4  19        4.10        0.00     58.51 o 
  -7   4  19      487.63      456.43     64.71 o 
  -6   4  19     1587.72     1509.13     78.05 o 
  -5   4  19     5745.94     5850.38    118.18 o 
  -4   4  19     7668.42     7521.33    126.95 o 
  -3   4  19     5320.11     5275.48    108.74 o 
  -2   4  19     3615.04     3674.88     92.13 o 
  -1   4  19     2280.26     2259.17     79.56 o 
   0   4  19      942.80      872.42     60.44 o 
   1   4  19        1.53        0.00     52.32 o 
   2   4  19     1037.26     1012.52     71.89 o 
   3   4  19     3424.85     3386.69    102.82 o 
   4   4  19     4710.65     4598.84    110.58 o 
   5   4  19     3885.88     4088.40    111.20 o 
   6   4  19     2049.16     2067.35    104.40 o 
   7   4  19     1085.20      874.23     90.06 o 
   8   4  19      357.68      365.35     85.77 o 
   9   4  19       63.16       95.56     74.83 o 
 -11   5  19       24.40       70.61     81.90 o 
 -10   5  19      225.62      221.30     75.17 o 
  -9   5  19      561.32      454.86     74.61 o 
  -8   5  19       49.99        0.00     64.32 o 
  -7   5  19       27.91        0.00     61.12 o 
  -6   5  19      264.16      217.29     64.03 o 
  -5   5  19       92.06       98.81     60.47 o 
  -4   5  19      234.82      223.74     59.79 o 
  -3   5  19      473.08      449.45     61.86 o 
  -2   5  19       98.98      120.32     58.04 o 
  -1   5  19       91.96      127.63     65.90 o 
   0   5  19      517.92      557.94     73.57 o 
   1   5  19      544.94      479.81     72.23 o 
   2   5  19      351.09      262.91     64.54 o 
   3   5  19      305.75      308.95     66.62 o 
   4   5  19       52.52       77.68     66.24 o 
   5   5  19      106.54       22.55     68.43 o 
   6   5  19      263.69      289.06     80.41 o 
   7   5  19       99.08      128.12     79.96 o 
   8   5  19       18.01        0.00     82.43 o 
 -10   6  19      991.26      876.97     87.09 o 
  -9   6  19      560.44      516.82     77.88 o 
  -8   6  19        6.63        0.00     68.24 o 
  -7   6  19      198.45      160.26     67.95 o 
  -6   6  19      652.11      583.14     69.93 o 
  -5   6  19     1468.04     1349.42     81.69 o 
  -4   6  19     3039.73     3067.31     99.66 o 
  -3   6  19     3435.84     3315.23    101.22 o 
  -2   6  19     2512.56     2368.64    105.74 o 
  -1   6  19      837.17      912.50     82.71 o 
   0   6  19       60.42       46.57     68.03 o 
   1   6  19       36.00       38.16     67.47 o 
   2   6  19      271.81      257.82     74.70 o 
   3   6  19      431.80      339.98     80.46 o 
   4   6  19      985.74      991.49     93.07 o 
   5   6  19     1453.98     1347.89     92.77 o 
   6   6  19     1552.79     1605.51     94.47 o 
   7   6  19     1055.03     1027.07    110.92 o 
  -9   7  19     1604.17     1615.54    108.17 o 
  -8   7  19     1776.40     1787.57     99.71 o 
  -7   7  19     1089.72     1145.97     89.91 o 
  -6   7  19      925.38     1051.95     85.63 o 
  -5   7  19      608.83      509.69     74.70 o 
  -4   7  19        7.28        7.67     66.33 o 
  -3   7  19      115.46      143.05     70.64 o 
  -2   7  19      474.90      416.57     78.20 o 
  -1   7  19     1658.73     1579.06     97.15 o 
   0   7  19     2637.17     2721.43    118.06 o 
   1   7  19     1991.15     2010.68    106.31 o 
   2   7  19      775.23      687.36     87.84 o 
   3   7  19      645.11      548.11     88.37 o 
   4   7  19      417.73      394.99     88.05 o 
   5   7  19       35.49       46.39     74.22 o 
  -7   8  19       60.60       90.59     75.53 o 
  -6   8  19        1.46       37.87     78.77 o 
  -5   8  19       81.02      150.36     78.94 o 
  -4   8  19      241.47      290.20     78.78 o 
  -3   8  19      273.24      193.43     82.56 o 
  -2   8  19      125.27      111.24     76.17 o 
  -1   8  19       23.66        0.00     76.14 o 
   0   8  19        3.03       48.41     76.80 o 
   1   8  19        2.62       38.61     87.36 o 
   2   8  19       26.62       33.11     77.87 o 
   3   8  19       66.61       27.00     83.98 o 
 -13   0  20      299.89      333.80    150.73 o 
 -12   0  20     1351.28     1484.43    215.02 o 
 -11   0  20     2414.22     2360.58    185.82 o 
 -10   0  20     2483.26     2574.47    185.30 o 
  -9   0  20     3993.63     4256.00    214.19 o 
  -8   0  20     7624.66     7496.77    259.64 o 
  -7   0  20     3252.58     3480.35    273.87 o 
  -6   0  20      166.30       33.88     99.82 o 
  -5   0  20       44.23       48.38     72.06 o 
  -4   0  20      845.39      903.93     99.19 o 
  -3   0  20     4862.60     4872.87    172.61 o 
  -2   0  20     7546.84     7458.30    176.10 o 
  -1   0  20     9782.06    10365.11    158.70 o 
   0   0  20     8427.49     8709.88    148.31 o 
   1   0  20    12263.86    12049.47    218.08 o 
   2   0  20     7854.24     7862.49    174.32 o 
   3   0  20     2777.69     2462.20    116.12 o 
   4   0  20       64.78        0.00     70.89 o 
   5   0  20      733.76      714.08     93.35 o 
   6   0  20     2117.62     2218.11    131.15 o 
   7   0  20     2629.44     2634.70    184.45 o 
   8   0  20     2109.49     2084.14    203.87 o 
   9   0  20     1125.30     1053.31    163.83 o 
 -13   1  20      276.74      312.37     98.19 o 
 -12   1  20      523.17      466.46     97.77 o 
 -11   1  20      382.23      293.29     91.36 o 
 -10   1  20      361.50      361.32     91.02 o 
  -9   1  20       30.38       38.53     77.18 o 
  -8   1  20      304.90      258.04     81.85 o 
  -7   1  20     1080.23     1044.22     80.59 o 
  -6   1  20     2129.39     2119.44     91.61 o 
  -5   1  20     1620.76     1644.92     83.27 o 
  -4   1  20      552.98      594.34     57.04 o 
  -3   1  20      289.37      329.48     47.82 o 
  -2   1  20       50.35      165.34     54.69 o 
  -1   1  20       32.67       66.12     45.74 o 
   0   1  20       35.44       30.62     44.27 o 
   1   1  20      113.77      210.26     46.25 o 
   2   1  20      463.43      530.62     53.90 o 
   3   1  20      622.61      620.01     60.86 o 
   4   1  20      862.38      942.37     68.45 o 
   5   1  20      415.40      478.68     73.24 o 
   6   1  20       93.44      160.03     73.04 o 
   7   1  20        5.69       39.08     77.56 o 
   8   1  20        3.39       19.35     88.39 o 
   9   1  20        0.37       27.00     92.87 o 
 -12   2  20      307.25      258.66     94.48 o 
 -11   2  20     1176.02     1119.36    128.25 o 
 -10   2  20     2790.67     2633.43    190.12 o 
  -9   2  20     5057.32     5206.32    161.74 o 
  -8   2  20     4398.17     4398.80    159.09 o 
  -7   2  20     2389.04     2445.62    102.83 o 
  -6   2  20      471.94      413.24     70.35 o 
  -5   2  20       59.43       74.50     53.27 o 
  -4   2  20      398.25      393.18     56.95 o 
  -3   2  20     3386.63     3465.86     88.60 o 
  -2   2  20     8157.93     8365.32    186.48 o 
  -1   2  20     8809.73     8603.03    117.29 o 
   0   2  20     9208.96     8895.79    190.40 o 
   1   2  20     5501.99     5608.69     95.18 o 
   2   2  20     3921.85     3970.21     87.03 o 
   3   2  20     1307.23     1329.10     65.25 o 
   4   2  20       77.25      143.60     59.75 o 
   5   2  20      148.90      178.91     70.01 o 
   6   2  20      844.45      798.13     84.14 o 
   7   2  20     1902.80     1870.53    105.87 o 
   8   2  20     2037.67     2141.95    115.53 o 
   9   2  20     1118.39     1203.18    102.85 o 
 -12   3  20     1019.02     1139.52    119.09 o 
 -11   3  20      834.93      814.58    106.78 o 
 -10   3  20      249.17      186.56     79.11 o 
  -9   3  20      326.78      305.68     75.88 o 
  -8   3  20     1624.06     1703.72     95.14 o 
  -7   3  20     3715.81     3794.47    104.84 o 
  -6   3  20     4550.78     4322.28    103.80 o 
  -5   3  20     4320.41     4259.92    103.85 o 
  -4   3  20     3785.43     4014.68    101.61 o 
  -3   3  20     2122.20     2058.79     78.57 o 
  -2   3  20     1360.36     1335.57     68.69 o 
  -1   3  20       91.03       72.87     43.89 o 
   0   3  20      459.76      428.96     53.78 o 
   1   3  20     1352.06     1323.47     64.86 o 
   2   3  20     2097.58     2124.34     84.72 o 
   3   3  20     3222.27     3320.07    101.18 o 
   4   3  20     4222.33     4255.21    107.83 o 
   5   3  20     3300.20     3363.89    129.86 o 
   6   3  20     1204.94     1265.64     86.26 o 
   7   3  20      134.96      118.58     79.20 o 
   8   3  20       15.74        0.00     77.68 o 
   9   3  20       99.62       69.91     83.15 o 
 -11   4  20       16.23        6.87     80.60 o 
 -10   4  20       24.85       15.53     78.97 o 
  -9   4  20       15.30        0.00     71.60 o 
  -8   4  20        4.06        0.00     59.46 o 
  -7   4  20       67.37       65.79     60.81 o 
  -6   4  20        7.89        0.00     57.87 o 
  -5   4  20        6.82       25.37     56.98 o 
  -4   4  20      104.50       61.50     55.45 o 
  -3   4  20      228.73      178.51     56.28 o 
  -2   4  20      254.85      297.32     57.17 o 
  -1   4  20      193.14      121.58     51.63 o 
   0   4  20      121.75       85.04     61.27 o 
   1   4  20      425.52      359.01     59.79 o 
   2   4  20      164.57      186.80     59.55 o 
   3   4  20       14.30       31.44     61.95 o 
   4   4  20       73.97      151.91     67.92 o 
   5   4  20        5.25        0.00     75.02 o 
   6   4  20       74.58       89.84     75.29 o 
   7   4  20        4.63        0.00     75.63 o 
   8   4  20      173.41      120.61     80.97 o 
 -10   5  20      221.04      201.91     83.13 o 
  -9   5  20       63.33       14.32     68.97 o 
  -8   5  20       97.53       54.96     66.60 o 
  -7   5  20     1189.64     1349.91     85.55 o 
  -6   5  20     2972.73     3023.53    103.21 o 
  -5   5  20     4858.96     4828.54    143.29 o 
  -4   5  20     4723.61     4706.00    113.83 o 
  -3   5  20     2930.77     2935.17     93.86 o 
  -2   5  20     1286.50     1244.93     72.49 o 
  -1   5  20      412.12      424.97     73.60 o 
   0   5  20        9.88        0.00     64.99 o 
   1   5  20      906.43      844.03     81.46 o 
   2   5  20     2630.15     2530.99    104.69 o 
   3   5  20     3397.23     3289.06    109.93 o 
   4   5  20     2688.18     2790.85    107.89 o 
   5   5  20     1782.30     1918.15    101.18 o 
   6   5  20      821.40      882.09     99.42 o 
   7   5  20      374.74      362.12     93.33 o 
  -9   6  20     1031.33      924.63     84.35 o 
  -8   6  20      655.89      672.99     78.99 o 
  -7   6  20      383.95      397.26     75.63 o 
  -6   6  20      258.55      263.78     69.50 o 
  -5   6  20       67.79       48.68     59.72 o 
  -4   6  20      462.64      472.87     69.53 o 
  -3   6  20      132.67      182.75     68.74 o 
  -2   6  20       90.99       29.30     66.62 o 
  -1   6  20      497.60      477.44     77.55 o 
   0   6  20     1007.80      992.27     88.32 o 
   1   6  20      656.84      646.19     79.92 o 
   2   6  20      337.25      362.14     77.53 o 
   3   6  20      188.90      110.35     77.12 o 
   4   6  20       43.19        0.00     68.12 o 
   5   6  20      106.79       94.32     74.19 o 
   6   6  20      208.83      283.38     87.43 o 
  -8   7  20       29.32       19.06     70.97 o 
  -7   7  20      159.04      117.70     78.80 o 
  -6   7  20      354.78      325.33     73.47 o 
  -5   7  20      756.24      741.22     84.99 o 
  -4   7  20     1508.42     1547.50     95.44 o 
  -3   7  20     1576.93     1554.09    102.53 o 
  -2   7  20      372.23      368.81     79.85 o 
  -1   7  20        7.75        0.00     73.36 o 
   0   7  20       47.95      110.27     76.48 o 
   1   7  20      153.38      205.61     77.80 o 
   2   7  20      423.44      352.83     85.77 o 
   3   7  20      444.57      401.19     86.82 o 
   4   7  20      272.18      245.50     86.15 o 
   5   7  20      313.57      372.29     89.80 o 
  -5   8  20      238.72      242.01     80.03 o 
  -4   8  20       88.64       76.71     83.48 o 
  -3   8  20      818.24      776.72     93.66 o 
  -2   8  20     1534.34     1552.40    109.26 o 
  -1   8  20     2513.55     2608.34    124.18 o 
   0   8  20     2391.77     2368.32    120.98 o 
   1   8  20     1630.11     1590.12    121.76 o 
   2   8  20      867.92      891.08     99.84 o 
 -12   1  21     1476.02     1441.46    120.90 o 
 -11   1  21     1901.22     1864.55    143.08 o 
 -10   1  21     2431.07     2330.99    157.45 o 
  -9   1  21     2602.63     2562.09    128.05 o 
  -8   1  21     1259.03     1238.38    102.26 o 
  -7   1  21       66.34       58.74     78.01 o 
  -6   1  21      420.56      444.14     70.84 o 
  -5   1  21     1521.05     1529.19     83.72 o 
  -4   1  21     3380.49     3620.71    105.44 o 
  -3   1  21     6126.89     6471.86    112.18 o 
  -2   1  21     5987.85     6137.00     93.25 o 
  -1   1  21     4256.18     4263.10     85.44 o 
   0   1  21     2203.08     2390.69     70.12 o 
   1   1  21     2338.25     2445.31     74.15 o 
   2   1  21     1128.98     1177.90     61.86 o 
   3   1  21       27.80       48.92     52.58 o 
   4   1  21     1342.14     1268.74     75.54 o 
   5   1  21     1838.17     1800.42     97.21 o 
   6   1  21     2674.83     2849.35    117.61 o 
   7   1  21     3181.93     3365.84    127.77 o 
   8   1  21     2032.57     2253.00    135.87 o 
   9   1  21      693.65      674.89    110.43 o 
 -12   2  21      392.17      383.89    101.01 o 
 -11   2  21      254.58      293.73     96.46 o 
 -10   2  21       48.13      114.28     89.44 o 
  -9   2  21      156.00      171.13     84.22 o 
  -8   2  21     1730.97     1726.13     97.38 o 
  -7   2  21     2801.30     2905.37    110.04 o 
  -6   2  21     3453.87     3483.15    112.15 o 
  -5   2  21     3073.44     3112.44    103.44 o 
  -4   2  21     2619.00     2623.99     85.66 o 
  -3   2  21      591.96      586.97     61.33 o 
  -2   2  21       10.00       80.93     48.21 o 
  -1   2  21      181.86      224.54     49.27 o 
   0   2  21      388.03      429.67     55.86 o 
   1   2  21     1022.88     1012.32     65.12 o 
   2   2  21     2573.72     2404.29     80.30 o 
   3   2  21     3018.24     2971.31    104.12 o 
   4   2  21     2099.36     2132.07     98.48 o 
   5   2  21      874.47      965.67     84.47 o 
   6   2  21      167.35      244.89     76.29 o 
   7   2  21       10.76        1.47     75.62 o 
   8   2  21      157.78      138.42     84.10 o 
 -11   3  21      199.80      143.39     92.41 o 
 -10   3  21      191.87      118.11     89.03 o 
  -9   3  21     1039.39     1017.07     90.04 o 
  -8   3  21     1098.72     1223.50     92.90 o 
  -7   3  21      351.67      342.80     75.42 o 
  -6   3  21       19.39        1.46     58.91 o 
  -5   3  21      181.21      157.91     57.56 o 
  -4   3  21     1121.97     1071.06     69.83 o 
  -3   3  21     1984.27     1999.01     78.88 o 
  -2   3  21     2406.10     2404.82     81.52 o 
  -1   3  21     2392.55     2447.65     81.75 o 
   0   3  21     1493.80     1459.25     68.63 o 
   1   3  21      241.22      309.01     53.95 o 
   2   3  21        9.67       39.62     59.26 o 
   3   3  21      357.49      350.06     62.31 o 
   4   3  21      711.07      628.86     85.56 o 
   5   3  21      411.32      386.30     76.81 o 
   6   3  21      438.45      375.89     80.32 o 
   7   3  21      724.34      670.63     88.26 o 
   8   3  21      441.92      490.81     89.05 o 
 -11   4  21       31.02        0.00     80.09 o 
 -10   4  21       74.22       11.24     80.24 o 
  -9   4  21      856.40      794.73     92.14 o 
  -8   4  21     1858.34     1875.51    102.18 o 
  -7   4  21     3593.29     3630.80    108.59 o 
  -6   4  21     5210.32     5395.10    132.57 o 
  -5   4  21     4029.19     4144.26    117.12 o 
  -4   4  21     2067.51     2024.14     83.20 o 
  -3   4  21      641.98      566.90     65.16 o 
  -2   4  21       62.35        0.00     52.70 o 
  -1   4  21      115.54       81.98     58.79 o 
   0   4  21      971.59      930.43     79.41 o 
   1   4  21     2108.12     2186.80     87.60 o 
   2   4  21     3344.08     3642.87    108.86 o 
   3   4  21     3761.20     3720.12    124.42 o 
   4   4  21     2399.40     2466.32     95.84 o 
   5   4  21     1100.46     1131.24     99.59 o 
   6   4  21      263.18      256.37     84.27 o 
   7   4  21        5.96        0.00     78.85 o 
 -10   5  21      265.52      248.86     86.39 o 
  -9   5  21      212.89      237.11     84.13 o 
  -8   5  21      415.69      386.11     76.54 o 
  -7   5  21      479.41      504.02     74.91 o 
  -6   5  21        5.68       15.09     62.80 o 
  -5   5  21      403.88      430.01     69.53 o 
  -4   5  21      618.53      688.18     67.96 o 
  -3   5  21      123.47       63.03     55.12 o 
  -2   5  21       80.21       48.40     66.89 o 
  -1   5  21      129.95       64.16     68.41 o 
   0   5  21      372.44      303.24     72.09 o 
   1   5  21      171.09      127.21     69.55 o 
   2   5  21      204.07      162.42     71.97 o 
   3   5  21       78.98       99.86     67.81 o 
   4   5  21       10.77       42.99     71.13 o 
   5   5  21      141.38      155.00     84.85 o 
   6   5  21       60.70       39.49     85.91 o 
  -9   6  21      121.03       78.41     73.59 o 
  -8   6  21      446.98      469.96     79.68 o 
  -7   6  21     1340.87     1258.08     97.70 o 
  -6   6  21     2020.57     1929.99    104.45 o 
  -5   6  21     2409.09     2498.63     94.41 o 
  -4   6  21     2598.64     2731.52    103.02 o 
  -3   6  21     1960.07     1940.06    105.74 o 
  -2   6  21      257.74      228.72     74.82 o 
  -1   6  21      196.54      179.34     75.63 o 
   0   6  21     1021.81      903.22     88.86 o 
   1   6  21     1806.16     1705.29    102.99 o 
   2   6  21     1606.70     1592.90    104.31 o 
   3   6  21     1053.88     1015.86     95.63 o 
   4   6  21      633.03      627.97     92.59 o 
   5   6  21      440.26      460.21     83.33 o 
  -7   7  21       10.44        7.34     73.55 o 
  -6   7  21       24.03        3.77     71.84 o 
  -5   7  21      476.92      475.82     84.19 o 
  -4   7  21     1175.16     1174.69     91.35 o 
  -3   7  21     1625.89     1656.25    107.01 o 
  -2   7  21     1951.52     1880.92    110.04 o 
  -1   7  21     1707.32     1710.33    107.39 o 
   0   7  21      868.36      919.23     92.80 o 
   1   7  21      181.97      137.89     77.38 o 
   2   7  21       22.53       28.41     78.50 o 
   3   7  21        4.44        0.00     78.30 o 
  -4   8  21       55.29        0.00     83.74 o 
  -3   8  21       47.66       66.37     83.59 o 
  -2   8  21       37.31       55.15     81.25 o 
  -1   8  21       45.90       24.82     78.35 o 
   0   8  21       28.89       78.74     81.53 o 
 -12   0  22     1916.42     1821.28    188.02 o 
 -11   0  22     1593.79     1623.92    177.15 o 
 -10   0  22     1250.56     1318.22    176.56 o 
  -9   0  22     1258.98     1405.38    165.46 o 
  -8   0  22      108.50       67.70    109.88 o 
  -7   0  22     1316.54     1554.47    152.83 o 
  -6   0  22     5609.89     5884.37    341.57 o 
  -5   0  22     9056.54     9185.36    260.07 o 
  -4   0  22     9524.43     9795.20    198.73 o 
  -3   0  22     8149.96     8495.82    212.44 o 
  -2   0  22     3102.93     3321.78    126.68 o 
  -1   0  22      864.97      913.82     89.28 o 
   0   0  22      233.79      273.58     74.21 o 
   1   0  22       22.58       17.01     70.71 o 
   2   0  22     1858.46     1760.57    110.37 o 
   3   0  22     3861.00     3689.70    142.46 o 
   4   0  22     2863.76     2877.83    136.75 o 
   5   0  22     2367.85     2332.22    131.76 o 
   6   0  22     3187.05     3268.42    216.56 o 
   7   0  22     2231.18     2420.99    196.88 o 
   8   0  22      583.28      516.57    149.13 o 
 -12   1  22        0.09       82.96     91.93 o 
 -11   1  22        2.30       16.06     92.59 o 
 -10   1  22       20.28        0.00     84.38 o 
  -9   1  22       34.66       66.35     84.00 o 
  -8   1  22      232.94       94.35     84.02 o 
  -7   1  22     1037.24     1081.70    101.17 o 
  -6   1  22     1600.42     1543.45     88.69 o 
  -5   1  22      752.77      670.09     75.86 o 
  -4   1  22      181.47      194.22     67.98 o 
  -3   1  22       30.67       85.49     54.78 o 
  -2   1  22      100.84       60.74     50.19 o 
  -1   1  22       67.77       67.24     47.08 o 
   0   1  22      293.91      260.88     50.62 o 
   1   1  22     1512.98     1481.20     70.94 o 
   2   1  22     1402.43     1342.19     73.22 o 
   3   1  22      516.86      503.58     59.99 o 
   4   1  22      140.59      115.08     69.05 o 
   5   1  22       30.86       47.73     69.06 o 
   6   1  22        0.97       15.93     72.63 o 
   7   1  22       88.44       67.47     89.55 o 
   8   1  22      196.83      123.65     94.76 o 
 -11   2  22      781.37      537.25    102.75 o 
 -10   2  22      691.32      599.50    102.12 o 
  -9   2  22      524.39      524.77     95.28 o 
  -8   2  22      174.77      146.71     84.44 o 
  -7   2  22        8.50        4.64     70.85 o 
  -6   2  22      406.24      417.34     73.13 o 
  -5   2  22     1196.55     1157.71     83.05 o 
  -4   2  22     2886.76     3031.46    103.50 o 
  -3   2  22     6288.92     6405.59    130.16 o 
  -2   2  22     5473.66     5230.75    107.32 o 
  -1   2  22     1503.57     1508.13     64.61 o 
   0   2  22      556.16      481.77     52.86 o 
   1   2  22       56.51      107.62     52.96 o 
   2   2  22      150.92      204.29     55.66 o 
   3   2  22     1217.08     1104.57     90.06 o 
   4   2  22     1601.40     1635.55     93.19 o 
   5   2  22     1952.14     1864.05     91.54 o 
   6   2  22     2343.09     2270.33    111.24 o 
   7   2  22     1446.79     1534.07    105.65 o 
   8   2  22      327.81      316.09     86.14 o 
 -11   3  22      114.83       88.59     96.54 o 
 -10   3  22      985.25      921.30    127.53 o 
  -9   3  22     1939.99     1940.79    108.41 o 
  -8   3  22     3222.72     3361.36    124.81 o 
  -7   3  22     3957.93     4043.21    129.02 o 
  -6   3  22     3075.06     3283.77    114.82 o 
  -5   3  22     1965.14     2015.28     84.78 o 
  -4   3  22      633.97      646.20     65.10 o 
  -3   3  22       12.28        0.00     55.96 o 
  -2   3  22      786.67      899.10     67.03 o 
  -1   3  22     1844.85     1878.30     85.67 o 
   0   3  22     2041.82     2051.90     78.91 o 
   1   3  22     1934.41     1931.59     84.62 o 
   2   3  22     1905.83     1902.42     87.73 o 
   3   3  22     1684.81     1840.76     91.91 o 
   4   3  22     1112.13     1197.44    100.34 o 
   5   3  22      545.86      534.54     88.87 o 
   6   3  22       29.67        8.31     76.63 o 
   7   3  22      198.24       98.90     80.65 o 
 -10   4  22       18.21       51.26     81.79 o 
  -9   4  22       20.12        0.56     77.58 o 
  -8   4  22        9.20       32.64     75.66 o 
  -7   4  22      324.16      394.37     71.74 o 
  -6   4  22      185.35      137.06     63.69 o 
  -5   4  22        0.74        0.00     58.00 o 
  -4   4  22       31.01        9.33     55.85 o 
  -3   4  22       52.84       28.81     56.68 o 
  -2   4  22       64.52        4.71     61.43 o 
  -1   4  22        6.66       41.33     59.67 o 
   0   4  22        1.99        0.00     65.08 o 
   1   4  22        6.00        0.00     65.36 o 
   2   4  22      123.86      177.80     64.08 o 
   3   4  22      335.66      323.68     71.92 o 
   4   4  22       80.96      113.70     80.12 o 
   5   4  22        5.41        0.00     79.86 o 
   6   4  22        4.40        0.00     87.50 o 
   7   4  22       10.40        0.00     85.22 o 
  -9   5  22     1303.42     1332.83    121.19 o 
  -8   5  22     2444.89     2422.71    120.44 o 
  -7   5  22     2652.71     2761.76    107.70 o 
  -6   5  22     2638.80     2741.05    104.58 o 
  -5   5  22     1601.32     1660.22     96.61 o 
  -4   5  22      548.78      556.08     68.57 o 
  -3   5  22       89.58      127.42     57.90 o 
  -2   5  22      127.24       74.89     73.14 o 
  -1   5  22      995.08      883.06     85.64 o 
   0   5  22     2283.59     2169.65    107.35 o 
   1   5  22     2811.71     2581.90    129.22 o 
   2   5  22     2465.14     2508.52    116.42 o 
   3   5  22     1550.31     1679.62    105.77 o 
   4   5  22      712.51      667.61     82.69 o 
   5   5  22      165.33      119.59     82.15 o 
   6   5  22        3.86        0.00     85.83 o 
  -8   6  22        0.16       37.23     68.29 o 
  -7   6  22       16.21       60.33     68.51 o 
  -6   6  22      415.51      343.50     73.00 o 
  -5   6  22     1297.38     1414.99     84.28 o 
  -4   6  22     1419.81     1414.48     96.13 o 
  -3   6  22      774.46      755.96     89.74 o 
  -2   6  22      816.05      887.19     89.27 o 
  -1   6  22      563.91      647.41     85.29 o 
   0   6  22       43.80       41.75     71.82 o 
   1   6  22       90.34       80.37     78.15 o 
   2   6  22       91.87      103.01     78.60 o 
   3   6  22       91.41       82.00     79.99 o 
   4   6  22      343.24      305.68     87.86 o 
  -6   7  22      618.16      678.41     90.76 o 
  -5   7  22      728.03      717.01     88.87 o 
  -4   7  22      650.33      631.56     94.99 o 
  -3   7  22      136.44      172.12     84.42 o 
  -2   7  22        2.57       39.39     81.21 o 
  -1   7  22      107.26       55.88     78.19 o 
   0   7  22      326.98      270.79     81.62 o 
   1   7  22      742.81      754.50     93.20 o 
   2   7  22      761.73      804.77     99.21 o 
 -11   1  23      515.42      375.46     96.25 o 
 -10   1  23      250.14      223.04     94.21 o 
  -9   1  23      128.26       97.33     85.95 o 
  -8   1  23       74.35      109.22     86.98 o 
  -7   1  23     1761.80     1718.85    113.55 o 
  -6   1  23     3071.08     3356.54    135.61 o 
  -5   1  23     3781.12     3983.74    119.90 o 
  -4   1  23     5720.42     5929.74    132.85 o 
  -3   1  23     5154.14     5290.54    124.33 o 
  -2   1  23     1137.30     1163.86     69.31 o 
  -1   1  23       29.39       28.36     53.04 o 
   0   1  23       74.09      103.94     54.96 o 
   1   1  23      808.24      877.54     65.47 o 
   2   1  23     2473.60     2511.73     97.74 o 
   3   1  23     2362.33     2456.52     93.44 o 
   4   1  23     1982.19     2076.61     99.66 o 
   5   1  23     2349.69     2353.59    107.29 o 
   6   1  23     1830.66     1889.02    109.02 o 
   7   1  23      555.97      731.75    105.50 o 
 -11   2  23      480.04      440.00    100.84 o 
 -10   2  23      710.02      633.50    103.79 o 
  -9   2  23     1092.65     1080.63    110.83 o 
  -8   2  23     1221.09     1173.90    108.39 o 
  -7   2  23     1124.76     1137.32     88.80 o 
  -6   2  23      635.19      633.02     79.89 o 
  -5   2  23      149.64      156.91     70.11 o 
  -4   2  23       46.25       99.41     67.47 o 
  -3   2  23      634.04      643.29     72.62 o 
  -2   2  23     1591.11     1643.26     76.37 o 
  -1   2  23     2104.81     2061.17     79.26 o 
   0   2  23     1447.82     1363.88     65.83 o 
   1   2  23     1058.07     1004.35     64.71 o 
   2   2  23      483.64      594.32     92.16 o 
   3   2  23      308.20      326.24     80.94 o 
   4   2  23      278.42      320.34     82.60 o 
   5   2  23       41.26       14.25     70.93 o 
   6   2  23       97.81      107.22     77.04 o 
   7   2  23      376.41      306.77     85.35 o 
 -10   3  23       65.80      138.11     92.14 o 
  -9   3  23       12.11       50.37     91.83 o 
  -8   3  23       12.92       20.21     76.86 o 
  -7   3  23       88.76       40.79     74.06 o 
  -6   3  23      140.21      154.39     72.44 o 
  -5   3  23      198.76      218.50     70.92 o 
  -4   3  23      471.99      447.11     64.49 o 
  -3   3  23      624.00      684.61     68.23 o 
  -2   3  23      531.27      583.74     65.45 o 
  -1   3  23      127.52      153.85     64.09 o 
   0   3  23      147.96      166.54     62.40 o 
   1   3  23        7.62       12.81     59.28 o 
   2   3  23      542.95      605.45     73.85 o 
   3   3  23     1088.07     1137.31     94.02 o 
   4   3  23      770.21      777.80     92.38 o 
   5   3  23      442.74      442.15     90.85 o 
   6   3  23      233.88      234.85     91.69 o 
  -9   4  23     2211.54     2258.37    131.60 o 
  -8   4  23     3116.33     3300.23    129.94 o 
  -7   4  23     3278.41     3248.32    150.20 o 
  -6   4  23     1519.96     1455.48    107.87 o 
  -5   4  23      214.61      146.36     63.42 o 
  -4   4  23      233.24      204.90     63.75 o 
  -3   4  23     1650.10     1664.61     82.86 o 
  -2   4  23     2863.40     2746.97    105.50 o 
  -1   4  23     3495.41     3705.61    126.87 o 
   0   4  23     3471.88     3431.34    121.73 o 
   1   4  23     2498.95     2423.97    109.93 o 
   2   4  23     1629.55     1544.94     86.98 o 
   3   4  23      593.66      643.04     77.66 o 
   4   4  23       43.51       83.21     81.40 o 
   5   4  23       46.53        0.00     80.91 o 
   6   4  23      218.74      108.24     86.10 o 
  -8   5  23        2.05       26.29     83.03 o 
  -7   5  23        4.28       44.83     78.35 o 
  -6   5  23      119.97      193.93     70.68 o 
  -5   5  23      485.46      462.51     71.16 o 
  -4   5  23      294.03      228.59     67.87 o 
  -3   5  23      106.79       84.71     72.80 o 
  -2   5  23      178.35      150.71     77.68 o 
  -1   5  23       96.75       98.86     86.71 o 
   0   5  23        0.86       43.20     74.09 o 
   1   5  23        6.16        0.00     73.46 o 
   2   5  23        5.03        0.00     76.51 o 
   3   5  23       40.84       41.75     74.47 o 
   4   5  23      200.51      139.76     85.25 o 
   5   5  23      167.91      129.69     88.69 o 
  -7   6  23      537.86      563.39     84.15 o 
  -6   6  23      436.61      506.93     89.97 o 
  -5   6  23      471.62      514.27     79.87 o 
  -4   6  23      169.77      125.36     82.72 o 
  -3   6  23       44.51        0.00     79.03 o 
  -2   6  23      786.03      735.71     93.29 o 
  -1   6  23     1543.30     1545.03    106.52 o 
   0   6  23     2215.04     2329.24    118.58 o 
   1   6  23     2315.26     2301.53    116.36 o 
   2   6  23     1407.30     1419.52    105.15 o 
   3   6  23      556.55      592.99     92.52 o 
  -4   7  23     1676.50     1793.55    116.57 o 
  -3   7  23     1361.46     1400.86    108.00 o 
  -2   7  23      834.51      900.49    101.69 o 
  -1   7  23      146.49      161.47     81.94 o 
   0   7  23       93.95       69.18     82.21 o 
 -10   0  24       42.99      125.02    131.85 o 
  -9   0  24       52.80        0.00    119.10 o 
  -8   0  24      753.04      834.53    143.32 o 
  -7   0  24     2249.51     2397.80    178.65 o 
  -6   0  24     2864.96     3069.29    187.62 o 
  -5   0  24     3412.39     3261.48    180.02 o 
  -4   0  24     3967.67     4139.46    195.52 o 
  -3   0  24     1876.72     1938.19    115.54 o 
  -2   0  24      111.55      147.36     81.52 o 
  -1   0  24       94.01       95.42     79.35 o 
   0   0  24      893.86      762.00    113.96 o 
   1   0  24     2475.83     2545.29    153.55 o 
   2   0  24     3163.87     3076.51    211.94 o 
   3   0  24     2107.86     2187.66    129.87 o 
   4   0  24     1264.06     1137.05    116.25 o 
   5   0  24      780.50      888.63    186.56 o 
   6   0  24      383.96      591.10    144.24 o 
 -10   1  24       77.92       74.18    105.38 o 
  -9   1  24      307.28      188.32     93.61 o 
  -8   1  24      436.91      416.35     94.35 o 
  -7   1  24       65.75      107.65     86.31 o 
  -6   1  24        3.28       39.21     80.40 o 
  -5   1  24       29.40       28.80     65.33 o 
  -4   1  24      170.29      161.06     69.90 o 
  -3   1  24      415.21      437.91     70.54 o 
  -2   1  24      586.07      549.10     64.69 o 
  -1   1  24      615.33      642.38     63.08 o 
   0   1  24      725.06      747.61     72.71 o 
   1   1  24      450.53      436.97     72.22 o 
   2   1  24       53.53       92.32     67.00 o 
   3   1  24        1.05       21.31     65.13 o 
   4   1  24        2.17       14.64     67.52 o 
   5   1  24       42.90       17.67     72.42 o 
   6   1  24      132.27      137.93     89.95 o 
 -10   2  24        7.70        0.00     86.39 o 
  -9   2  24       54.94      120.11     92.59 o 
  -8   2  24      496.77      437.69     95.67 o 
  -7   2  24      654.71      627.73     96.45 o 
  -6   2  24      627.25      673.52     81.28 o 
  -5   2  24     1094.09     1023.70     83.51 o 
  -4   2  24     1500.15     1581.25     90.59 o 
  -3   2  24      498.66      549.16     76.12 o 
  -2   2  24       52.90       55.48     65.47 o 
  -1   2  24       27.29       58.16     63.94 o 
   0   2  24      165.79       78.82     58.84 o 
   1   2  24      461.63      388.89     63.34 o 
   2   2  24      767.70      864.73     89.79 o 
   3   2  24      865.61      941.48     91.88 o 
   4   2  24      578.16      595.73     87.05 o 
   5   2  24      338.60      327.55     85.74 o 
   6   2  24      151.17      168.25     73.45 o 
  -9   3  24     1234.53     1319.66    118.24 o 
  -8   3  24      888.91      866.02     92.75 o 
  -7   3  24      591.83      648.11     85.79 o 
  -6   3  24      203.30      275.25     76.11 o 
  -5   3  24       14.20        0.00     65.81 o 
  -4   3  24     1005.42      957.27     82.33 o 
  -3   3  24     3501.68     3719.81    117.26 o 
  -2   3  24     3977.90     4203.33    118.64 o 
  -1   3  24     3594.41     3671.32    113.87 o 
   0   3  24     2144.46     2270.64    108.55 o 
   1   3  24      895.43      851.71     75.84 o 
   2   3  24      203.95      170.72     62.48 o 
   3   3  24        0.17        0.00     71.74 o 
   4   3  24      126.53       83.81     80.79 o 
   5   3  24      387.33      340.76     91.14 o 
  -9   4  24        6.19       14.20     82.37 o 
  -8   4  24      118.71      193.12     84.70 o 
  -7   4  24       94.46      138.02     68.95 o 
  -6   4  24       15.18       62.61     74.92 o 
  -5   4  24        4.74        4.40     71.19 o 
  -4   4  24       11.66       18.28     61.37 o 
  -3   4  24       11.22       33.48     66.45 o 
  -2   4  24        4.28       31.63     67.07 o 
  -1   4  24       25.66       65.56     77.61 o 
   0   4  24        7.97        0.00     74.00 o 
   1   4  24       12.89        0.00     72.20 o 
   2   4  24       79.46       30.27     75.37 o 
   3   4  24       32.94        0.00     69.86 o 
   4   4  24        1.51        0.00     80.69 o 
   5   4  24        7.79        0.00     86.48 o 
  -7   5  24      518.64      470.88     89.55 o 
  -6   5  24       42.10       97.28     76.04 o 
  -5   5  24      120.94       59.17     67.00 o 
  -4   5  24      759.45      637.22     76.80 o 
  -3   5  24     1723.67     1684.07    106.22 o 
  -2   5  24     2964.45     2906.07    125.30 o 
  -1   5  24     3155.98     3150.66    126.60 o 
   0   5  24     2854.00     2821.27    123.44 o 
   1   5  24     1658.79     1760.55    110.57 o 
   2   5  24      463.14      462.37     83.58 o 
   3   5  24        5.14        0.00     78.53 o 
  -5   6  24      734.41      599.92     88.02 o 
  -4   6  24      351.78      334.30     88.48 o 
  -3   6  24      152.00      139.14     81.57 o 
  -2   6  24       34.93       52.08     84.29 o 
  -1   6  24       61.53       71.24     83.90 o 
   0   6  24      419.02      462.01     87.20 o 
   1   6  24      612.18      566.88     90.31 o 
  -9   1  25      996.39      955.77    132.55 o 
  -8   1  25     2015.48     2022.86    130.50 o 
  -7   1  25     1752.90     1829.42    121.10 o 
  -6   1  25     1840.26     1809.74    119.44 o 
  -5   1  25     2181.83     2285.92    121.00 o 
  -4   1  25     1423.51     1433.91     91.74 o 
  -3   1  25      112.59       59.18     67.71 o 
  -2   1  25      225.20      254.71     69.62 o 
  -1   1  25      940.66     1006.93     79.86 o 
   0   1  25     1964.51     1963.75     92.39 o 
   1   1  25     2498.99     2447.87    113.80 o 
   2   1  25     1964.85     1944.30     97.03 o 
   3   1  25      890.48      786.33     89.39 o 
   4   1  25      312.41      265.38     87.29 o 
   5   1  25      106.03      103.92     85.52 o 
  -9   2  25      224.30      280.06    101.35 o 
  -8   2  25       77.04      131.57     90.42 o 
  -7   2  25        4.91        0.00     83.21 o 
  -6   2  25       97.33      120.76     74.89 o 
  -5   2  25      467.59      466.61     78.47 o 
  -4   2  25     1595.78     1637.66     93.67 o 
  -3   2  25     2934.57     3027.96    109.87 o 
  -2   2  25     2567.81     2631.56    118.47 o 
  -1   2  25     1417.06     1478.50    101.50 o 
   0   2  25      528.38      637.95     69.39 o 
   1   2  25       38.89       41.42     75.38 o 
   2   2  25       87.35        4.62     73.52 o 
   3   2  25      233.02      170.91     81.70 o 
   4   2  25      352.60      348.80     87.33 o 
   5   2  25      499.95      435.92     93.07 o 
  -8   3  25      537.59      533.14     99.68 o 
  -7   3  25      757.55      706.06     89.82 o 
  -6   3  25      584.81      589.02     83.16 o 
  -5   3  25      341.30      332.27     79.40 o 
  -4   3  25      138.09      165.43     73.05 o 
  -3   3  25       12.09       68.76     72.02 o 
  -2   3  25        1.88        2.11     77.84 o 
  -1   3  25       19.39       23.19     69.61 o 
   0   3  25       97.40       57.91     75.22 o 
   1   3  25      309.17      276.23     80.45 o 
   2   3  25      503.04      407.30     86.44 o 
   3   3  25      293.70      220.56     81.34 o 
   4   3  25       81.32       98.54     86.45 o 
  -8   4  25       54.14       80.60     82.46 o 
  -7   4  25       24.25        0.00     76.57 o 
  -6   4  25      373.88      390.23     82.77 o 
  -5   4  25     1249.35     1291.59     94.85 o 
  -4   4  25     2086.57     2142.94    106.41 o 
  -3   4  25     2619.21     2968.94    113.34 o 
  -2   4  25     3003.43     3164.17    114.59 o 
  -1   4  25     2786.12     2888.90    123.11 o 
   0   4  25     1504.79     1479.31    101.47 o 
   1   4  25      233.27      177.72     80.13 o 
   2   4  25       21.80       23.08     75.06 o 
   3   4  25      405.72      346.14     97.98 o 
  -6   5  25      136.96      109.00     82.04 o 
  -5   5  25       21.57        0.00     76.87 o 
  -4   5  25       12.58       17.09     81.25 o 
  -3   5  25       31.40       54.88     79.63 o 
  -2   5  25       19.03       18.88     79.44 o 
  -1   5  25      240.72      263.91     82.28 o 
   0   5  25      432.87      477.23     87.57 o 
   1   5  25      230.16      219.98     84.47 o 
   2   5  25       48.17       21.16     79.18 o 
  -2   6  25     1109.59     1099.99    104.94 o 
  -9   0  26     1849.52     1929.25    233.10 o 
  -8   0  26     2266.49     2189.45    287.72 o 
  -7   0  26     1518.59     1320.72    161.64 o 
  -6   0  26      724.34      673.99    140.56 o 
  -5   0  26      387.67      459.07    131.16 o 
  -4   0  26       78.20      108.33    112.60 o 
  -3   0  26      116.65       43.81    111.48 o 
  -2   0  26      808.68      940.28    106.01 o 
  -1   0  26     1230.68     1553.21    142.72 o 
   0   0  26     2480.11     2818.62    171.89 o 
   1   0  26     3283.65     3393.11    183.57 o 
   2   0  26     1685.14     1601.45    148.31 o 
   3   0  26      417.11      434.82    125.92 o 
   4   0  26       84.47       49.24    150.78 o 
  -8   1  26        1.54       94.55     95.00 o 
  -7   1  26       39.42       63.92     86.05 o 
  -6   1  26       93.46       69.35     84.19 o 
  -5   1  26      240.57      201.35     86.60 o 
  -4   1  26      328.34      280.02     70.17 o 
  -3   1  26      378.94      380.39     75.14 o 
  -2   1  26      447.14      442.07     74.96 o 
  -1   1  26      325.14      332.32     71.79 o 
   0   1  26      103.77      122.18     80.26 o 
   1   1  26       10.11       21.64     80.33 o 
   2   1  26      155.33       94.47     78.33 o 
   3   1  26      168.95      110.27     79.17 o 
   4   1  26      133.71      108.86     82.70 o 
  -8   2  26      914.07      877.92    111.29 o 
  -7   2  26      861.29      854.43    110.88 o 
  -6   2  26      851.32      818.34    104.86 o 
  -5   2  26      674.00      684.35     76.07 o 
  -4   2  26      132.81      133.67     72.68 o 
  -3   2  26       57.87      151.23     71.15 o 
  -2   2  26      635.65      663.54     90.05 o 
  -1   2  26     1067.95      847.28     92.63 o 
   0   2  26     1129.70     1015.55     96.61 o 
   1   2  26     1280.69     1368.39    101.95 o 
   2   2  26      988.35      933.00     98.39 o 
   3   2  26      364.98      285.49     87.51 o 
   4   2  26       82.05       58.72     84.82 o 
  -7   3  26      557.22      502.43     87.86 o 
  -6   3  26     1248.03     1249.98     89.80 o 
  -5   3  26     1812.86     2082.99    110.31 o 
  -4   3  26     2023.93     2155.05    107.97 o 
  -3   3  26     1667.90     1831.17    114.03 o 
  -2   3  26     1091.66     1143.01     99.32 o 
  -1   3  26      388.77      358.97     97.08 o 
   0   3  26        3.13        0.00     76.40 o 
   1   3  26      156.29      110.38     88.94 o 
   2   3  26      534.40      536.82    106.73 o 
   3   3  26      967.94      971.92    101.13 o 
  -6   4  26       74.91       62.38     79.38 o 
  -5   4  26       28.64       50.45     78.09 o 
  -4   4  26       29.78       28.58     81.31 o 
  -3   4  26       11.44        0.00     83.03 o 
  -2   4  26        0.95        0.00     76.44 o 
  -1   4  26        5.39       51.86     78.24 o 
   0   4  26        1.28        0.00     76.60 o 
   1   4  26       40.05       50.67     78.89 o 
   2   4  26       44.40       80.57     97.13 o 
  -4   5  26     1756.82     1705.56    134.59 o 
  -3   5  26     1672.23     1743.37    113.20 o 
  -2   5  26     1404.40     1317.33    106.59 o 
  -1   5  26      644.64      633.09     94.93 o 
   0   5  26       85.49       62.03     81.39 o 
  -7   1  27      528.45      610.74     99.77 o 
  -6   1  27      113.75      155.78     91.40 o 
  -5   1  27        6.61       19.51     86.66 o 
  -4   1  27      132.08       40.55     84.97 o 
  -3   1  27      712.40      630.98     82.20 o 
  -2   1  27     1427.77     1358.51    103.86 o 
  -1   1  27     1758.03     1855.82    132.11 o 
   0   1  27     1898.34     2136.58    115.61 o 
   1   1  27     1602.65     1767.83    112.99 o 
   2   1  27      558.41      532.78    104.83 o 
   3   1  27       52.83       18.47     92.13 o 
  -7   2  27      423.14      422.97    101.05 o 
  -6   2  27      449.58      399.17     94.58 o 
  -5   2  27      578.19      509.16     83.70 o 
  -4   2  27      699.48      724.53     86.91 o 
  -3   2  27      531.86      544.12     88.76 o 
  -2   2  27      247.39      371.98     86.42 o 
  -1   2  27       43.25        7.26     80.52 o 
   0   2  27       76.41       90.04     96.02 o 
   1   2  27      508.62      517.57    133.95 o 
   2   2  27      886.28      864.22    113.72 o 
  -6   3  27      117.82      134.11     80.28 o 
  -5   3  27       18.06       49.83     80.64 o 
  -4   3  27       22.22        0.72     85.43 o 
  -3   3  27      169.57      161.38     86.82 o 
  -2   3  27      234.48      169.54     83.85 o 
  -1   3  27      287.67      150.74     96.09 o 
   0   3  27      305.42      288.62     96.80 o 
   1   3  27      292.98      350.04    103.26 o 
  -4   4  27      970.40     1031.12    107.61 o 
  -3   4  27      544.48      610.66    108.55 o 
  -2   4  27      168.36      174.09    100.87 o 
  -1   4  27       13.73        0.00     79.26 o 
  -6   0  28      254.49      204.21    136.42 o 
  -5   0  28      766.36      683.04    140.53 o 
  -4   0  28     1748.85     1754.97    171.55 o 
  -3   0  28     2542.83     2437.92    182.88 o 
  -2   0  28     2086.96     2310.24    253.87 o 
  -1   0  28     1824.36     2205.99    171.30 o 
   0   0  28     1385.06     1470.52    152.42 o 
   1   0  28      459.59      583.06    149.63 o 
  -6   1  28       26.26        0.00     87.35 o 
  -5   1  28       13.79        0.00     87.36 o 
  -4   1  28       12.34      157.14     94.30 o 
  -3   1  28        7.37      129.48     84.66 o 
  -2   1  28        0.19       33.55     83.39 o 
  -1   1  28        4.54       61.47    104.52 o 
   0   1  28       52.64       79.35     99.16 o 
   1   1  28      180.19      237.19     89.94 o 
  -5   2  28      264.68      248.41     91.91 o 
  -4   2  28      861.85      904.56     92.23 o 
  -3   2  28     1346.66     1390.43    111.31 o 
  -2   2  28     1188.28     1158.28    106.74 o 
  -1   2  28      974.49      909.69     98.83 o 
   0   2  28      824.64      816.41    139.15 o 
  -3   3  28       14.35        0.00     85.38 o 
  -2   3  28      127.11       90.73     97.54 o 
                                                 
